# Supplementary material for: Distributional and species richness patterns of the stoneflies (Insecta, Plecoptera) in New York State
Source: Biodivers Data J. 2025 Aug 14;13:e158952. doi: 10.3897/BDJ.13.e158952 (PMC12371339; doi:10.3897/BDJ.13.e158952)
Supplement: Supplementary material 1 — NY Plecoptera data V1 [file bdj-13-e158952-s001.tsv]

basisOfRecord	ownerInstitutionCode	collectionCode	catalogNumber	bibliographicCitation	order	family	genus	specificEpithet	scientificName	scientificNameAuthorship	identificationQualifier	typeStatus	adultFemale	adultMale	adultUnsexed	ageUnknown	immature	exuvium	individualCount	lifeStage	sex	identifiedBy	identifiedByID	dateIdentified	verbatimIdentification	identificationRemarks	occurrenceRemarks	verbatimOtherLabels	countryCode	stateProvince	county	locality	verbatimLocality	eventDate	waterBody	habitat	samplingProtocol	emergedDate	fieldNumber	eventRemarks	recordedBy	recordedByID	decimalLatitude	decimalLongitude	verbatimCoordinates	coordinatePrecisionCode	coordinateUncertaintyInMeters	verbatimElevation	elevationBand
PreservedSpecimen	INHS		INHS Plecoptera 4958		Plecoptera	Perlidae	Acroneuria	abnormis	Acroneuria abnormis (Newman, 1838)	(Newman, 1838)			0	0	0	0	0	0	1			Bill P. Stark	https://orcid.org/0000-0002-8579-3016	1974	Acroneuria abnormis (Newman), B. Stark 1974 | Acroneuria abnormis Newman, Needham & Claassen 1926	reexamine			US	New York	Tompkins	Ithaca	Ithaca, N. Y. 11 July 16	1916-07-11									42.44056	-76.49694	42.44056, -76.49694	3	10000	124.9744339 m	100-200
MaterialCitation				Stark, B.P. & Gaufin, A.R. (1976) The nearctic species of Acroneuria (Plecoptera: Perlidae). Journal of the Kansas Entomological Society, 49(2), 221–253. Available at http://www.jstor.org/stable/25082817	Plecoptera	Perlidae	Acroneuria	abnormis	Acroneuria abnormis (Newman, 1838)	(Newman, 1838)			0	1	0	0	0	0	1	adult	male								US	New York	Tompkins	Ithaca		1917-07-20							E. C. Van Dyke	http://www.wikidata.org/entity/Q23813352	42.44056	-76.49694	42.44056, -76.49694	3	10000	124.9744339 m	100-200
PreservedSpecimen	NYSM	NYSMDNA			Plecoptera	Perlidae	Acroneuria	abnormis	Acroneuria abnormis (Newman, 1838)	(Newman, 1838)			0	1	0	0	0	0	1	adult	male								US	New York	Franklin	Coreys Rd. nr. Pickerel Pond Outlet	NY: Franklin Co., Ampersand Brook, Coreys Rd. nr. Pickerel Pond Outlet, 44.1988333333333N-74.2916W, 6/27/2007, L. Myers and B.C. Kondratieff	2007-06-27	Ampersand Brook	stream					Luke W. Myers | Boris C. Kondratieff	https://orcid.org/0000-0002-0775-0416 | https://orcid.org/0000-0002-6455-5481	44.19883333	-74.2916	44.19883333, -74.2916	1	10	474.3300781 m	400-500
PreservedSpecimen	NYSM				Plecoptera	Perlidae	Acroneuria	abnormis	Acroneuria abnormis (Newman, 1838)	(Newman, 1838)			1	0	0	0	0	0	1	adult	female								US	New York	Clinton	Rt. 9N Ausable Forks	NY: Clinton Co.BLT, Ausable River, Rt. 9N Ausable Forks, 44.4415N-73.6749166666667W, 8/2/2007, L. Myers and B.C. Kondratieff	2007-08-02	Ausable River	river	black light trap				Luke W. Myers | Boris C. Kondratieff	https://orcid.org/0000-0002-0775-0416 | https://orcid.org/0000-0002-6455-5481	44.4415	-73.67491667	44.4415, -73.67491667	1	10	168.4452667 m	100-200
PreservedSpecimen	NYSM				Plecoptera	Perlidae	Acroneuria	abnormis	Acroneuria abnormis (Newman, 1838)	(Newman, 1838)			1	1	0	0	0	0	2	adult	female | male								US	New York	St. Lawrence	Rt. 11 St. Lawrence County Cooperative Extention Office	NY: St. Lawrence Co.BLT, Deer River, Rt. 11 St. Lawrence County Cooperative Extention Office, 44.7779N-74.6578W, 7/6/2008, L. Myers and R. Mowrey	2008-07-06	Deer River	river	black light trap				Luke W. Myers | R. Mowrey	https://orcid.org/0000-0002-0775-0416	44.7779	-74.6578	44.7779, -74.6578	1	10	128.5740814 m	100-200
PreservedSpecimen	NYSM				Plecoptera	Perlidae	Acroneuria	abnormis	Acroneuria abnormis (Newman, 1838)	(Newman, 1838)			8	5	0	0	0	0	13	adult	female | male								US	New York	Warren	Rt. 8 mm 1022	NY: Warren Co.BLT, E. B. Sacandaga River, Rt. 8 mm 1022, 43.5256N-74.1491833333333W, 6/25/2007, L. Myers and B.C. Kondratieff	2007-06-25	East Branch Sacandaga River	river	black light trap				Luke W. Myers | Boris C. Kondratieff	https://orcid.org/0000-0002-0775-0416 | https://orcid.org/0000-0002-6455-5481	43.5256	-74.14918333	43.5256, -74.14918333	1	10	415.0742188 m	400-500
PreservedSpecimen	CSUIC				Plecoptera	Perlidae	Acroneuria	abnormis	Acroneuria abnormis (Newman, 1838)	(Newman, 1838)			0	1	0	0	0	0	1	adult	male								US	New York	Warren	Glen Creek Rd.	NY: Warren Co.reared, June 15, 2008, Glen Creek, Glen Creek Rd., 43.5851333333333N-73.8713166666667W, 5/15/2008, L. Myers and E. White	2008-05-15	Glen Creek	stream	reared	2008-06-15			Luke W. Myers | Erin L. White	https://orcid.org/0000-0002-0775-0416	43.58513333	-73.87131667	43.58513333, -73.87131667	1	10	260.2361755 m	200-300
PreservedSpecimen	NYSM				Plecoptera	Perlidae	Acroneuria	abnormis	Acroneuria abnormis (Newman, 1838)	(Newman, 1838)			1	0	0	0	0	1	2	adult | exuvia	female								US	New York	Warren	Buttermilk Rd., Lake Luzerne	NY: Warren Co.reared, Hudson River, Buttermilk Rd., Lake Luzerne, 43.3989N-73.8824W, 5/23/2009, E. L. White	2009-05-23	Hudson River	river	reared				Erin L. White		43.3989	-73.8824	43.3989, -73.8824	1	10	174.5121613 m	100-200
PreservedSpecimen	INHS		INHS Plecoptera 4915		Plecoptera	Perlidae	Acroneuria	abnormis	Acroneuria abnormis (Newman, 1838)	(Newman, 1838)			0	0	0	1	0	0	1	adult		Theodore Henry Frison	http://www.wikidata.org/entity/Q21340727	1942	Acroneuria abnormis (Newman), T. H. Frison 1942	reexamine			US	New York	Oneida	Hawkinsville	Hawkinsville, N. Y., Black River, June 19, 1941, Frison & Ross	1941-06-19	Black River	overflow area					Theodore Henry Frison | Herbert Holdsworth Ross	http://www.wikidata.org/entity/Q21340727 | http://www.wikidata.org/entity/Q22106426	43.4941	-75.2757	43.4941, -75.2757	2	1000	314.6577148 m	300-400
PreservedSpecimen	CUIC				Plecoptera	Perlidae	Acroneuria	abnormis	Acroneuria abnormis (Newman, 1838)	(Newman, 1838)			1	0	0	0	0	0	1	adult	female								US	New York	Warren				Lake George	lake					J. Jolour		43.4261	-73.7128	43.4261, -73.7128	3	10000	105.9580536 m	100-200
PreservedSpecimen	CSUIC				Plecoptera	Perlidae	Acroneuria	abnormis	Acroneuria abnormis (Newman, 1838)	(Newman, 1838)			1	0	0	0	0	0	1	adult	female								US	New York	Franklin	Rt. 48 nr. Franklin Falls	NY: Franklin Co., Lincoln Brook, Rt. 48 nr. Franklin Falls, 44.4282N-73.9441833333333W, 7/28/2007, L. Myers	2007-07-28	Lincoln Brook	stream					Luke W. Myers	https://orcid.org/0000-0002-0775-0416	44.4282	-73.94418333	44.4282, -73.94418333	1	10	484.4299011 m	400-500
PreservedSpecimen	NYSM				Plecoptera	Perlidae	Acroneuria	abnormis	Acroneuria abnormis (Newman, 1838)	(Newman, 1838)			3	0	0	0	0	0	3	adult	female								US	New York	Clinton	Pup Hill Rd.	NY: Clinton Co.BLT, Main Stem Saranac River, Pup Hill Rd., 44.6116166666667N-73.7913W, 7/16/2006, L. Myers	2006-07-16	Main Stem Saranac River	river	black light trap				Luke W. Myers	https://orcid.org/0000-0002-0775-0416	44.61161667	-73.7913	44.61161667, -73.7913	1	10	320.8129272 m	300-400
PreservedSpecimen	CSUIC				Plecoptera	Perlidae	Acroneuria	abnormis	Acroneuria abnormis (Newman, 1838)	(Newman, 1838)			0	1	0	0	0	0	1	adult	male								US	New York	Clinton	River Rd. nr. Morrisonville	NY: Clinton Co., Main Stem Saranac River, River Rd. nr. Morrisonville, 44.69265N-73.5714333333333W, 6/22/2006, L. Myers	2006-06-22	Main Stem Saranac River	river					Luke W. Myers	https://orcid.org/0000-0002-0775-0416	44.69265	-73.57143333	44.69265, -73.57143333	1	10	112.9590302 m	100-200
PreservedSpecimen	CSUIC				Plecoptera	Perlidae	Acroneuria	abnormis	Acroneuria abnormis (Newman, 1838)	(Newman, 1838)			0	1	0	0	0	0	1	adult	male								US	New York	Clinton	River Rd. nr. Morrisonville	NY: Clinton Co.BLT, Main Stem Saranac River, River Rd. nr. Morrisonville, 44.69265N-73.5714333333333W, 6/22/2006, L. Myers	2006-06-22	Main Stem Saranac River	river	black light trap				Luke W. Myers	https://orcid.org/0000-0002-0775-0416	44.69265	-73.57143333	44.69265, -73.57143333	1	10	112.9590302 m	100-200
PreservedSpecimen	CSUIC				Plecoptera	Perlidae	Acroneuria	abnormis	Acroneuria abnormis (Newman, 1838)	(Newman, 1838)			9	1	0	0	0	0	10	adult	female | male								US	New York	Clinton	Soper Rd. NYSEG Substation	NY: Clinton Co., Main Stem Saranac River, Soper Rd. NYSEG Substation, 44.6397833333333N-73.7467W, 7/16/2006, L. Myers	2006-07-16	Main Stem Saranac River	river					Luke W. Myers	https://orcid.org/0000-0002-0775-0416	44.63978333	-73.7467	44.63978333, -73.7467	1	10	232.9226532 m	200-300
PreservedSpecimen	CSUIC				Plecoptera	Perlidae	Acroneuria	abnormis	Acroneuria abnormis (Newman, 1838)	(Newman, 1838)			1	0	0	0	0	0	1	adult	female								US	New York	Clinton	Strackville Rd.	NY: Clinton Co.BLT, Main Stem Saranac River, Strackville Rd., 44.60525N-73.8025333333333W, 7/31/2006, L. Myers	2006-07-31	Main Stem Saranac River	river	black light trap				Luke W. Myers	https://orcid.org/0000-0002-0775-0416	44.60525	-73.80253333	44.60525, -73.80253333	1	10	325.0388489 m	300-400
PreservedSpecimen	NYSM				Plecoptera	Perlidae	Acroneuria	abnormis	Acroneuria abnormis (Newman, 1838)	(Newman, 1838)			0	1	0	0	0	0	1	adult	male								US	New York	Clinton	Strackville Rd.	NY: Clinton Co., Main Stem Saranac River, Strackville Rd., 44.60525N-73.8025333333333W, 7/25/2006, L. Myers	2006-07-25	Main Stem Saranac River	river					Luke W. Myers	https://orcid.org/0000-0002-0775-0416	44.60525	-73.80253333	44.60525, -73.80253333	1	10	325.0388489 m	300-400
PreservedSpecimen	CSUIC				Plecoptera	Perlidae	Acroneuria	abnormis	Acroneuria abnormis (Newman, 1838)	(Newman, 1838)			6	0	0	0	0	0	6	adult	female								US	New York	Franklin	Loon Lake Rd.	NY: Franklin Co., N. B. Saranac River, Loon Lake Rd., 44.5392666666667N-74.0514833333333W, 7/27/2006, L. Myers	2006-07-27	North Branch Saranac River	river					Luke W. Myers	https://orcid.org/0000-0002-0775-0416	44.53926667	-74.05148333	44.53926667, -74.05148333	1	10	451.8115845 m	400-500
PreservedSpecimen	LCRI				Plecoptera	Perlidae	Acroneuria	abnormis	Acroneuria abnormis (Newman, 1838)	(Newman, 1838)			0	1	0	0	0	1	2	adult | exuvia	male								US	New York	Franklin	Loon Lake Rd.	NY: Franklin Co.Reared June 19, 2017, N. B. Saranac River, Loon Lake Rd., 44.5392666666667N-74.0514833333333W, 6/8/2017, L. Myers and S. Burian	2017-06-08	North Branch Saranac River	river	reared	2017-06-19			Luke W. Myers | S. Burian	https://orcid.org/0000-0002-0775-0416	44.53926667	-74.05148333	44.53926667, -74.05148333	1	10	451.8115845 m	400-500
MaterialCitation				Needham, J.G. & Claassen, P.W. (1925) A Monograph of the Plecoptera or Stoneflies of America North of Mexico. The Thomas Say Foundation, II, 1–397. Available at http://www.archive.org/details/monographofpleco00need	Plecoptera	Perlidae	Acroneuria	abnormis	Acroneuria abnormis (Newman, 1838)	(Newman, 1838)			0	0	0	0	0	0	0										US	New York	St. Lawrence				Oswegatchie River	river							44.3107	-75.4446	44.3107, -75.4446	2	1000	140.4838104 m	100-200
PreservedSpecimen		CCDNA			Plecoptera	Perlidae	Acroneuria	abnormis	Acroneuria abnormis (Newman, 1838)	(Newman, 1838)			3	0	0	0	0	0	3	adult	female								US	New York	Essex	River Rd. nr. Bloomingdale	NY: Essex Co.BLT, S. B. Saranac River, River Rd. nr. Bloomingdale, 44.4063166666667N-74.02885W, 8/2/2006, L. Myers	2006-08-02	South Branch Saranac River	river	black light trap				Luke W. Myers	https://orcid.org/0000-0002-0775-0416	44.40631667	-74.02885	44.40631667, -74.02885	1	10	459.2906189 m	400-500
PreservedSpecimen	NYSM				Plecoptera	Perlidae	Acroneuria	abnormis	Acroneuria abnormis (Newman, 1838)	(Newman, 1838)			1	2	0	0	0	0	3	adult	female | male								US	New York	Essex	River Rd. nr. Bloomingdale	NY: Essex Co.BLT, S. B. Saranac River, River Rd. nr. Bloomingdale, 44.4063166666667N-74.02885W, 7/20/2006, L. Myers	2006-07-20	South Branch Saranac River	river	black light trap				Luke W. Myers	https://orcid.org/0000-0002-0775-0416	44.40631667	-74.02885	44.40631667, -74.02885	1	10	459.2906189 m	400-500
PreservedSpecimen	LCRI				Plecoptera	Perlidae	Acroneuria	abnormis	Acroneuria abnormis (Newman, 1838)	(Newman, 1838)			4	13	0	0	0	0	17	adult	female | male								US	New York	Clinton	Silver Lake Rd.	NY: Clinton Co.BLT, S. B. Saranac River, Silver Lake Rd., 44.5913N-73.8394166666667W, 6/27/2006, L. Myers	2006-06-27	South Branch Saranac River	river	black light trap				Luke W. Myers	https://orcid.org/0000-0002-0775-0416	44.5913	-73.83941667	44.5913, -73.83941667	1	10	341.3683777 m	300-400
PreservedSpecimen	CSUIC				Plecoptera	Perlidae	Acroneuria	abnormis	Acroneuria abnormis (Newman, 1838)	(Newman, 1838)			0	4	0	0	0	0	4	adult	male								US	New York	Clinton	Silver Lake Rd.	NY: Clinton Co., S. B. Saranac River, Silver Lake Rd., 44.5913N-73.8394166666667W, 6/25/2005, L. Myers	2005-06-25	South Branch Saranac River	river					Luke W. Myers	https://orcid.org/0000-0002-0775-0416	44.5913	-73.83941667	44.5913, -73.83941667	1	10	341.3683777 m	300-400
PreservedSpecimen	CSUIC				Plecoptera	Perlidae	Acroneuria	abnormis	Acroneuria abnormis (Newman, 1838)	(Newman, 1838)			4	4	0	0	0	0	8	adult	female | male								US	New York	Clinton	Silver Lake Rd.	NY: Clinton Co., S. B. Saranac River, Silver Lake Rd., 44.5913N-73.8394166666667W, 6/25/2006, L. Myers	2006-06-25	South Branch Saranac River	river					Luke W. Myers	https://orcid.org/0000-0002-0775-0416	44.5913	-73.83941667	44.5913, -73.83941667	1	10	341.3683777 m	300-400
PreservedSpecimen	LCRI				Plecoptera	Perlidae	Acroneuria	abnormis	Acroneuria abnormis (Newman, 1838)	(Newman, 1838)			1	0	0	0	0	1	2	adult | exuvia	female								US	New York	Clinton	Silver Lake Rd.	NY: Clinton Co.Reared, June 26, 2017, S. B. Saranac River, Silver Lake Rd., 44.5913N-73.8394166666667W, 6/19/2017, L. Myers	2017-06-19	South Branch Saranac River	river	reared	2017-06-27			Luke W. Myers	https://orcid.org/0000-0002-0775-0416	44.5913	-73.83941667	44.5913, -73.83941667	1	10	341.3683777 m	300-400
PreservedSpecimen	LCRI				Plecoptera	Perlidae	Acroneuria	abnormis	Acroneuria abnormis (Newman, 1838)	(Newman, 1838)			0	0	0	0	0	1	1	exuvia						Male Lost?			US	New York	Clinton	Silver Lake Rd.	NY: Clinton Co.Reared, June 26, 2017, Male Lost?, S. B. Saranac River, Silver Lake Rd., 44.5913N-73.8394166666667W, 6/19/2017, L. Myers	2017-06-19	South Branch Saranac River	river	reared	2017-06-27			Luke W. Myers	https://orcid.org/0000-0002-0775-0416	44.5913	-73.83941667	44.5913, -73.83941667	1	10	341.3683777 m	300-400
PreservedSpecimen	NYSM				Plecoptera	Perlidae	Acroneuria	abnormis	Acroneuria abnormis (Newman, 1838)	(Newman, 1838)			1	0	0	0	0	0	1	adult	female								US	New York	Clinton	Union Falls NYSEG Substation	NY: Clinton Co., S. B. Saranac River, Union Falls NYSEG Substation, 44.5094833333333N-73.91415W, 7/3/2006, L. Myers	2006-07-03	South Branch Saranac River	river					Luke W. Myers	https://orcid.org/0000-0002-0775-0416	44.50948333	-73.91415	44.50948333, -73.91415	1	10	418.3722229 m	400-500
PreservedSpecimen	CSUIC				Plecoptera	Perlidae	Acroneuria	abnormis	Acroneuria abnormis (Newman, 1838)	(Newman, 1838)			0	2	0	0	0	0	2	adult	male								US	New York	Clinton	Union Falls NYSEG Substation	NY: Clinton Co.reared, June 12, 2006, S. B. Saranac River, Union Falls NYSEG Substation, 44.5094833333333N-73.91415W, 6/6/2006, L. Myers	2006-06-06	South Branch Saranac River	river	reared	2006-06-12			Luke W. Myers	https://orcid.org/0000-0002-0775-0416	44.50948333	-73.91415	44.50948333, -73.91415	1	10	418.3722229 m	400-500
PreservedSpecimen	NYSM				Plecoptera	Perlidae	Acroneuria	abnormis	Acroneuria abnormis (Newman, 1838)	(Newman, 1838)			1	0	0	0	0	0	1	adult	female								US	New York	Franklin	Rt. 11, Malone	NY: Franklin Co.BLT, Salmon River, Rt. 11, Malone, 44.849N-74.2849W, 7/6/2008, L. Myers and R. Mowrey	2008-07-06	Salmon River	river	black light trap				Luke W. Myers | R. Mowrey	https://orcid.org/0000-0002-0775-0416	44.849	-74.2849	44.849, -74.2849	1	10	210.4102783 m	200-300
PreservedSpecimen	CSUIC				Plecoptera	Perlidae	Acroneuria	abnormis	Acroneuria abnormis (Newman, 1838)	(Newman, 1838)			2	0	0	0	0	0	2	adult	female								US	New York	Warren	I-87 exit 24	NY: Warren Co.BLT, Schroon River, I-87 exit 24, 43.6053166666667N-73.7268W, 8/5/2009, L. Myers	2009-08-05	Schroon River	river	black light trap				Luke W. Myers	https://orcid.org/0000-0002-0775-0416	43.60531667	-73.7268	43.60531667, -73.7268	1	10	214.633728 m	200-300
PreservedSpecimen	NYSM				Plecoptera	Perlidae	Acroneuria	abnormis	Acroneuria abnormis (Newman, 1838)	(Newman, 1838)			4	1	0	0	0	0	5	adult	female | male								US	New York	Warren	Rt. 9 Warrensburg	NY: Warren Co., Schroon River, Rt. 9 Warrensburg, 43.48805N-73.7618333333333W, 6/26/2007, L. Myers and B.C. Kondratieff	2007-06-26	Schroon River	river					Luke W. Myers | Boris C. Kondratieff	https://orcid.org/0000-0002-0775-0416 | https://orcid.org/0000-0002-6455-5481	43.48805	-73.76183333	43.48805, -73.76183333	1	10	204.0190582 m	200-300
PreservedSpecimen	CSUIC				Plecoptera	Perlidae	Acroneuria	abnormis	Acroneuria abnormis (Newman, 1838)	(Newman, 1838)			1	1	0	0	0	0	2	adult	female | male								US	New York	Hamilton	Shingle Shanty Research Station, NE Saint Agnes	NY: Hamilton Co.Malaise Trap, Shingle Shanty Brook, Shingle Shanty Research Station, NE Saint Agnes, 43.9533N-74.5477W, 7/13/2009, L. Myers and S. Langdon	2009-07-13	Shingle Shanty Brook	stream	malaise trap				Luke W. Myers | S. Langdon	https://orcid.org/0000-0002-0775-0416	43.9533	-74.5477	43.9533, -74.5477	1	10	596.9127808 m	500-600
PreservedSpecimen	NYSM				Plecoptera	Perlidae	Acroneuria	abnormis	Acroneuria abnormis (Newman, 1838)	(Newman, 1838)			2	1	0	0	0	0	3	adult	female | male								US	New York	Warren	Peaceful Valley Rd.	NY: Warren Co.BLT, Straight Brook, Peaceful Valley Rd., 43.6631833333333N-73.9966W, 6/25/2007, L. Myers and B.C. Kondratieff	2007-06-25	Straight Brook	stream	black light trap				Luke W. Myers | Boris C. Kondratieff	https://orcid.org/0000-0002-0775-0416 | https://orcid.org/0000-0002-6455-5481	43.66318333	-73.9966	43.66318333, -73.9966	1	10	344.5997925 m	300-400
PreservedSpecimen	LCRI				Plecoptera	Perlidae	Acroneuria	abnormis	Acroneuria abnormis (Newman, 1838)	(Newman, 1838)			0	1	0	0	0	0	1	adult	male								US	New York	Clinton	SUNY Plattsburgh, Jct. Beekman and Broad Streets	NY: Clinton Co., SUNY Plattsburgh, Jct. Beekman and Broad Streets, 44.6957N-73.4666W, 7/5/2021, L. Myers	2021-07-05							Luke W. Myers	https://orcid.org/0000-0002-0775-0416	44.6957	-73.4666	44.6957, -73.4666	1	10	52.45566559 m	0-100
PreservedSpecimen	CSUIC				Plecoptera	Perlidae	Acroneuria	abnormis	Acroneuria abnormis (Newman, 1838)	(Newman, 1838)			1	0	0	0	0	0	1	adult	female								US	New York	Clinton	SUNY Plattsburgh, Jct. Beekman and Broad Streets	NY: Clinton Co.Light, SUNY Plattsburgh, Jct. Beekman and Broad Streets, 44.6957N-73.4666W, 7/5/2012, E. H. Pontius	2012-07-05			light trap				E. Hayes Pontius		44.6957	-73.4666	44.6957, -73.4666	1	10	52.45566559 m	0-100
PreservedSpecimen	INHS		INHS Plecoptera 4984		Plecoptera	Perlidae	Acroneuria	abnormis	Acroneuria abnormis (Newman, 1838)	(Newman, 1838)			0	0	0	0	0	4	4	exuvia		Theodore Henry Frison	http://www.wikidata.org/entity/Q21340727	1941	Acroneuria abnormis (Newman), T. H. Frison 1941	reexamine			US	New York	Essex	Tahawus	Tahawus, N. Y. June 20, 1941, Frison & Ross	1941-06-20	tributary Hudson River	stream					Theodore Henry Frison | Herbert Holdsworth Ross	http://www.wikidata.org/entity/Q21340727 | http://www.wikidata.org/entity/Q22106426	44.0505	-74.0515	44.0505, -74.0515	2	1000	535.8747559 m	500-600
PreservedSpecimen	INHS		INHS Plecoptera 4985		Plecoptera	Perlidae	Acroneuria	abnormis	Acroneuria abnormis (Newman, 1838)	(Newman, 1838)			0	0	0	0	0	2	2	exuvia		Theodore Henry Frison	http://www.wikidata.org/entity/Q21340727	1941	Acroneuria abnormis (Newman), T. H. Frison 1941				US	New York	Essex	Tahawus	Tahawus, N. Y. June 20, 1941, Frison & Ross	1941-06-20	tributary Hudson River	stream					Theodore Henry Frison | Herbert Holdsworth Ross	http://www.wikidata.org/entity/Q21340727 | http://www.wikidata.org/entity/Q22106426	44.0505	-74.0515	44.0505, -74.0515	2	1000	535.8747559 m	500-600
MaterialCitation				Newman, E.A. (1838) Entomological Notes. Entomological Magazine, 5(2), 168–181. Available at http://www.archive.org/details/entomologicalmag5183738lond	Plecoptera	Perlidae	Acroneuria	abnormis	Acroneuria abnormis (Newman, 1838)	(Newman, 1838)		holotype of Acroneuria abnormis	0	0	0	0	0	0	0	adult									US	New York	Oneida/Herkimer	Trenton Falls											43.2711	-75.1598	43.2711, -75.1598	2	1000	230.6951447 m	200-300
PreservedSpecimen	LCRI				Plecoptera	Perlidae	Acroneuria	abnormis	Acroneuria abnormis (Newman, 1838)	(Newman, 1838)			0	1	0	0	0	0	1	adult	male								US	New York	Clinton	to True Brook, Clark Hill Rd.	NY: Clinton Co.U.V., Trib to True Brook, Clark Hill Rd., 44.6588N-73.8021666666667W, 6/2/2010, J. Mihuc	2010-06-02	tributary True Brook	stream	U.V. light trap				J. Mihuc		44.6588	-73.80216667	44.6588, -73.80216667	1	10	392.5042725 m	300-400
PreservedSpecimen	CSUIC				Plecoptera	Perlidae	Acroneuria	abnormis	Acroneuria abnormis (Newman, 1838)	(Newman, 1838)			14	0	0	0	0	0	14	adult	female								US	New York	Essex	Rt. 86 in Wilmington	NY: Essex Co.BLT, W. B. Ausable River, Rt. 86 in Wilmington, 44.3885166666667N-73.8156833333333W, 6/26/2007, L. Myers and B.C. Kondratieff	2007-06-26	West Branch Ausable River	river	black light trap				Luke W. Myers | Boris C. Kondratieff	https://orcid.org/0000-0002-0775-0416 | https://orcid.org/0000-0002-6455-5481	44.38851667	-73.81568333	44.38851667, -73.81568333	1	10	309.1968994 m	300-400
PreservedSpecimen	NYSM	NYSMDNA			Plecoptera	Perlidae	Acroneuria	abnormis	Acroneuria abnormis (Newman, 1838)	(Newman, 1838)			2	0	0	0	0	0	2	adult	female								US	New York	Essex	Rt. 86 in Wilmington	NY: Essex Co.BLT, W. B. Ausable River, Rt. 86 in Wilmington, 44.3885166666667N-73.8156833333333W, 6/26/2007, L. Myers and B.C. Kondratieff	2007-06-26	West Branch Ausable River	river	black light trap				Luke W. Myers | Boris C. Kondratieff	https://orcid.org/0000-0002-0775-0416 | https://orcid.org/0000-0002-6455-5481	44.38851667	-73.81568333	44.38851667, -73.81568333	1	10	309.1968994 m	300-400
PreservedSpecimen	CSUIC				Plecoptera	Perlidae	Acroneuria	abnormis	Acroneuria abnormis (Newman, 1838)	(Newman, 1838)			1	0	0	0	0	0	1	adult	female								US	New York	Clinton	Feinberg Library Entrance, SUNY Plattsburgh	NY: Clinton Co., Feinberg Library Entrance, SUNY Plattsburgh, NW, 6/22/2012, E. Hayes Pontius	2012-06-22							E. Hayes Pontius		44.69352	-73.46049	44.69352, -73.46049	1	10	50.69547272 m	0-100
PreservedSpecimen	LCRI				Plecoptera	Perlidae	Acroneuria	abnormis	Acroneuria abnormis (Newman, 1838)	(Newman, 1838)			0	2	0	0	0	0	2	adult	male								US	New York	Clinton	Autumn Avenue, Plattsburgh	NY: Clinton Co.Light, Autumn Avenue, Plattsburgh, 44.7062N-73.4697W, 6/27/2019, L. Micheels	2019-06-27			light trap				L. Micheels		44.7062	-73.4697	44.7062, -73.4697	1	10	55.06846619 m	0-100
PreservedSpecimen	CSUIC				Plecoptera	Perlidae	Acroneuria	abnormis	Acroneuria abnormis (Newman, 1838)	(Newman, 1838)			0	2	0	0	0	0	2	adult	male								US	New York	Clinton	Autumn Avenue, Plattsburgh	NY: Clinton Co.Light, Autumn Avenue, Plattsburgh, 44.7062N-73.4697W, 6/20/2012, L. Micheels	2012-06-20			light trap				L. Micheels		44.7062	-73.4697	44.7062, -73.4697	1	10	55.06846619 m	0-100
PreservedSpecimen	CSUIC				Plecoptera	Perlidae	Acroneuria	abnormis	Acroneuria abnormis (Newman, 1838)	(Newman, 1838)			1	0	0	0	0	0	1	adult	female								US	New York	Jefferson	Fort Drum 5D, SW Doolings Crossing	NY: Jefferson Co.Light Trap, Fort Drum 5D, SW Doolings Crossing, 44.0795N-75.689W, 6/20/2012, E. White	2012-06-20			light trap				Erin L. White		44.0795	-75.689	44.0795, -75.689	1	10	203.0849152 m	200-300
PreservedSpecimen	LCRI				Plecoptera	Perlidae	Acroneuria	abnormis	Acroneuria abnormis (Newman, 1838)	(Newman, 1838)			0	1	0	0	0	0	1	adult	male								US	New York	Clinton	194 Ganong Drive, Saranac	NY: Clinton Co.Light, 194 Ganong Drive, Saranac, NW, 7/10/2019, L. Myers	2019-07-10			light trap				Luke W. Myers	https://orcid.org/0000-0002-0775-0416	44.6526	-73.7426	44.6526, -73.7426	1	10	246.0704193 m	200-300
PreservedSpecimen	LCRI				Plecoptera	Perlidae	Acroneuria	abnormis	Acroneuria abnormis (Newman, 1838)	(Newman, 1838)			1	0	0	0	0	0	1	adult	female								US	New York	Clinton	194 Ganong Drive, Saranac	NY: Clinton Co.Light, 194 Ganong Drive, Saranac, NW, 7/7/2018, L. Myers	2018-07-07			light trap				Luke W. Myers	https://orcid.org/0000-0002-0775-0416	44.6526	-73.7426	44.6526, -73.7426	1	10	246.0704193 m	200-300
PreservedSpecimen	LCRI				Plecoptera	Perlidae	Acroneuria	abnormis	Acroneuria abnormis (Newman, 1838)	(Newman, 1838)			0	2	0	0	0	0	2	adult	male								US	New York	Clinton	194 Ganong Drive, Saranac	NY: Clinton Co.Light, 194 Ganong Drive, Saranac, NW, 7/3/2019, L. Myers	2019-07-03			light trap				Luke W. Myers	https://orcid.org/0000-0002-0775-0416	44.6526	-73.7426	44.6526, -73.7426	1	10	246.0704193 m	200-300
PreservedSpecimen	LCRI				Plecoptera	Perlidae	Acroneuria	abnormis	Acroneuria abnormis (Newman, 1838)	(Newman, 1838)			1	1	0	0	0	0	2	adult	female | male								US	New York	Clinton	194 Ganong Drive, Saranac	NY: Clinton Co.Light, 194 Ganong Drive, Saranac, NW, 6/28/2019, L. Myers	2019-06-28			light trap				Luke W. Myers	https://orcid.org/0000-0002-0775-0416	44.6526	-73.7426	44.6526, -73.7426	1	10	246.0704193 m	200-300
PreservedSpecimen	LCRI				Plecoptera	Perlidae	Acroneuria	abnormis	Acroneuria abnormis (Newman, 1838)	(Newman, 1838)			1	0	0	0	0	0	1	adult	female								US	New York	Clinton	Jct. Rt. 3 and Akey Rd., Cadyville	NY: Clinton Co.BLT, Small Stream, Jct. Rt. 3 and Akey Rd., Cadyville, 44.7071N-73.6091W, 7/5/2019, L. Myers	2019-07-05	tributary Saranac River	stream	black light trap				Luke W. Myers	https://orcid.org/0000-0002-0775-0416	44.7071	-73.6091	44.7071, -73.6091	1	10	189.0738068 m	100-200
PreservedSpecimen	LCRI				Plecoptera	Perlidae	Acroneuria	abnormis	Acroneuria abnormis (Newman, 1838)	(Newman, 1838)			3	0	0	0	0	0	3	adult	female								US	New York	Clinton	Jct. Rt. 3 and Akey Rd., Cadyville	NY: Clinton Co.BLT, Small Stream, Jct. Rt. 3 and Akey Rd., Cadyville, 44.7071N-73.6091W, 8/3/2019, L. Micheels	2019-08-03	tributary Saranac River	stream	black light trap				L. Micheels		44.7071	-73.6091	44.7071, -73.6091	1	10	189.0738068 m	100-200
PreservedSpecimen	LCRI				Plecoptera	Perlidae	Acroneuria	abnormis	Acroneuria abnormis (Newman, 1838)	(Newman, 1838)			1	2	0	0	0	0	3	adult	female | male								US	New York	Clinton	Jct. Rt. 3 and Akey Rd., Cadyville	NY: Clinton Co.BLT, Small Stream, Jct. Rt. 3 and Akey Rd., Cadyville, 44.7071N-73.6091W, 7/7/2019, L. Micheels	2019-07-07	tributary Saranac River	stream	black light trap				L. Micheels		44.7071	-73.6091	44.7071, -73.6091	1	10	189.0738068 m	100-200
PreservedSpecimen	LCRI				Plecoptera	Perlidae	Acroneuria	abnormis	Acroneuria abnormis (Newman, 1838)	(Newman, 1838)			0	2	0	0	0	0	2	adult	male								US	New York	Clinton	Jct. Rt. 3 and Akey Rd., Cadyville	NY: Clinton Co.BLT, Small Stream, Jct. Rt. 3 and Akey Rd., Cadyville, 44.7071N-73.6091W, 7/10/2019, L. Myers	2019-07-10	tributary Saranac River	stream	black light trap				Luke W. Myers	https://orcid.org/0000-0002-0775-0416	44.7071	-73.6091	44.7071, -73.6091	1	10	189.0738068 m	100-200
PreservedSpecimen	LCRI				Plecoptera	Perlidae	Acroneuria	abnormis	Acroneuria abnormis (Newman, 1838)	(Newman, 1838)			0	4	0	0	0	0	4	adult	male								US	New York	Clinton	Jct. Rt. 3 and Akey Rd., Cadyville	NY: Clinton Co.BLT, Small Stream, Jct. Rt. 3 and Akey Rd., Cadyville, 44.7071N-73.6091W, 7/11/2019, L. Micheels	2019-07-11	tributary Saranac River	stream	black light trap				L. Micheels		44.7071	-73.6091	44.7071, -73.6091	1	10	189.0738068 m	100-200
PreservedSpecimen	LCRI				Plecoptera	Perlidae	Acroneuria	abnormis	Acroneuria abnormis (Newman, 1838)	(Newman, 1838)			0	1	0	0	0	0	1	adult	male								US	New York	Essex	Rt. 86 at Whiteface Ski Area	NY: Essex Co., West Branch Ausable River, Rt. 86 at Whiteface Ski Area, 44.35583N-73.85781W, 6/27/2022, L. Myers and B. C. Kondratieff	2022-06-27	West Branch Ausable River	river					Luke W. Myers | Boris C. Kondratieff	https://orcid.org/0000-0002-0775-0416 | https://orcid.org/0000-0002-6455-5481	44.35583	-73.85781	44.35583, -73.85781	1	10	354.2904053 m	300-400
PreservedSpecimen	CUIC		CUIC84903		Plecoptera	Perlidae	Acroneuria	abnormis	Acroneuria abnormis (Newman, 1838)	(Newman, 1838)			1	0	0	0	0	0	1	adult	female	Luke W. Myers	https://orcid.org/0000-0002-0775-0416	2023	Acroneuria abnormis 1F Det L. Myers 2023				US	New York	Tompkins	Ellis Rd., Ithaca	Ellis Rd. Ithaca NY 3 July, 1966, Lee Schafrik, at 15w uv blacklite	1966-07-03							Lee Schafrik		42.43758	-76.47175	42.43758, -76.47175	3	10000	267 m	200-300
PreservedSpecimen	CUIC		CUIC71353		Plecoptera	Perlidae	Acroneuria	abnormis	Acroneuria abnormis (Newman, 1838)	(Newman, 1838)			1	0	0	0	0	0	1	adult	female	Luke W. Myers	https://orcid.org/0000-0002-0775-0416	2023	Acroneuria abnormis				US	New York	Tompkins	Ellis Rd., Ithaca	NY: Tompkins Co., Ellis Rd., Ithaca, NY at 15W UV Blacklight	1966-07-03							Lee Schafrik		42.43758	-76.47175	42.43758, -76.47175	3	10000	267 m	200-300
PreservedSpecimen	CUIC		CUIC71355		Plecoptera	Perlidae	Acroneuria	abnormis	Acroneuria abnormis (Newman, 1838)	(Newman, 1838)			1	0	0	0	0	0	1	adult	female	Luke W. Myers	https://orcid.org/0000-0002-0775-0416	2023	Acroneuria abnormis				US	New York	Tompkins	Ellis Rd., Ithaca	NY: Tompkins Co., Ellis Rd., Ithaca, NY at 15W UV Blacklight	1966-07-03							Lee Schafrik		42.43758	-76.47175	42.43758, -76.47175	3	10000	267 m	200-300
PreservedSpecimen	CUIC		CUIC71405		Plecoptera	Perlidae	Acroneuria	abnormis	Acroneuria abnormis (Newman, 1838)	(Newman, 1838)			0	1	0	0	0	0	1	adult	male	R. Edward DeWalt	https://orcid.org/0000-0001-9985-9250	2023	Acroneuria abnormis, 1 M, Det. R. E. DeWalt, 2023 | Acroneuria abnormis Det. P. W. Claassen				US	New York	Montgomery	Fort Plain	Ft. Plain NY 14 July 1934	1934-07-14	[Mohawk River]	river							42.93417	-74.61897	42.93417, -74.61897	2	1000	97 m	0-100
PreservedSpecimen	CUIC		CUIC71354		Plecoptera	Perlidae	Acroneuria	abnormis	Acroneuria abnormis (Newman, 1838)	(Newman, 1838)			1	0	0	0	0	0	1	adult	female	Luke W. Myers	https://orcid.org/0000-0002-0775-0416	2023	Acroneuria abnormis				US	New York	Tioga	Waverly	NY: Tioga Co., Mountain Top, Waverly, NY, July 17, 1968, Lee E. Schafrik	1968-07-17		mountain top					Lee Schafrik		42.02596	-76.50656	42.02596, -76.50656	3	10000	428 m	400-500
PreservedSpecimen	CUIC		CUIC84900		Plecoptera	Perlidae	Acroneuria	abnormis	Acroneuria abnormis (Newman, 1838)	(Newman, 1838)			1	0	0	0	0	0	1	adult	female	Luke W. Myers	https://orcid.org/0000-0002-0775-0416	2023	Acroneuria abnormis 1F Det L. Myers 2023				US	New York	Tioga	Waverly	NY: Tioga Co., Mountain Top, Waverly, NY, July 17, 1968, Lee E. Schafrik	1968-07-17		mountain top					Lee Schafrik		42.02596	-76.50656	42.02596, -76.50656	3	10000	428 m	400-500
PreservedSpecimen	CUIC		CUIC71356		Plecoptera	Perlidae	Acroneuria	abnormis	Acroneuria abnormis (Newman, 1838)	(Newman, 1838)			1	0	0	0	0	0	1	adult	female	Luke W. Myers	https://orcid.org/0000-0002-0775-0416	2023	Acroneuria abnormis				US	New York	Tioga	Waverly	NY: Tioga Co., Mountain Top, Waverly, NY, July 27, 1968, Lee E. Schafrik	1968-07-27		mountain top					Lee Schafrik		42.02596	-76.50656	42.02596, -76.50656	3	10000	428 m	400-500
PreservedSpecimen	INHS		INHS Plecoptera 4988		Plecoptera	Perlidae	Acroneuria	abnormis	Acroneuria abnormis (Newman, 1838)	(Newman, 1838)			1	1	0	0	0	0	2	adult	female | male	Bill P. Stark	https://orcid.org/0000-0002-8579-3016	1974	Acroneuria abnormis (Newman), B. Stark 1974 | Acroneuria abnormis (Newman), T. H. Frison 1940	reexamine			US	New York	Sullivan	Roscoe	Beaverkill Cr. Roscoe, N. Y. June 28, 1940 P. Jennings	1940-06-28	Beaver Kill Creek	stream					Preston J. Jennings		41.93541	-74.92054	41.93541, -74.92054	1	10	384.598175 m	300-400
PreservedSpecimen	INHS		INHS Plecoptera 4990		Plecoptera	Perlidae	Acroneuria	abnormis	Acroneuria abnormis (Newman, 1838)	(Newman, 1838)			0	0	0	0	0	3	3	exuvia		Theodore Henry Frison	http://www.wikidata.org/entity/Q21340727	1942	Acroneuria abnormis (Newman), T. H. Frison 1942	reexamine			US	New York	Hamilton	near Indian Lake	Cedar River, near Indian Lake Adirondack Pk. N. Y. June 20, 1941 Frison & Ross	1941-06-20	Cedar River	river					Theodore Henry Frison | Herbert Holdsworth Ross	http://www.wikidata.org/entity/Q21340727 | http://www.wikidata.org/entity/Q22106426	43.78106	-74.29998	43.78106, -74.29998	1	10	506.2151794 m	500-600
PreservedSpecimen	INHS		INHS Plecoptera 4991		Plecoptera	Perlidae	Acroneuria	abnormis	Acroneuria abnormis (Newman, 1838)	(Newman, 1838)			0	0	0	0	0	5	5	exuvia		Theodore Henry Frison	http://www.wikidata.org/entity/Q21340727	1942	Acroneuria abnormis (Newman), T. H. Frison 1942	reexamine			US	New York	Hamilton	near Indian Lake	Cedar River, near Indian Lake Adirondack Pk. N. Y. June 20, 1941 Frison & Ross	1941-06-20	Cedar River	river					Theodore Henry Frison | Herbert Holdsworth Ross	http://www.wikidata.org/entity/Q21340727 | http://www.wikidata.org/entity/Q22106426	43.78106	-74.29998	43.78106, -74.29998	1	10	506.2151794 m	500-600
PreservedSpecimen	INHS		INHS Plecoptera 4989		Plecoptera	Perlidae	Acroneuria	abnormis	Acroneuria abnormis (Newman, 1838)	(Newman, 1838)			0	0	0	0	1	0	1	immature		Theodore Henry Frison	http://www.wikidata.org/entity/Q21340727	1942	Acroneuria abnormis (Newman), T. H. Frison 1942	reexamine			US	New York	Hamilton	near Indian Lake	Cedar River, near Indian Lake Adirondack Pk. N. Y. June 20, 1941 Frison & Ross	1941-06-20	Cedar River	river					Theodore Henry Frison | Herbert Holdsworth Ross	http://www.wikidata.org/entity/Q21340727 | http://www.wikidata.org/entity/Q22106426	43.78106	-74.29998	43.78106, -74.29998	1	10	506.2151794 m	500-600
PreservedSpecimen	INHS		INHS Plecoptera 4949		Plecoptera	Perlidae	Acroneuria	abnormis	Acroneuria abnormis (Newman, 1838)	(Newman, 1838)			0	0	0	0	0	4	4	exuvia		Theodore Henry Frison	http://www.wikidata.org/entity/Q21340727	1942	Acroneuria abnormis (Newman), T. H. Frison 1942	reexamine			US	New York	Hamilton	near Blue Mountain Lake	Bear Brook near Blue Mt Lake N. Y. Adirondack Park June 19, 1941 Frison & Ross	1941-06-19	Bear Brook	stream					Theodore Henry Frison | Herbert Holdsworth Ross	http://www.wikidata.org/entity/Q21340727 | http://www.wikidata.org/entity/Q22106426	43.83385	-74.54652	43.83385, -74.54652	2	1000	547.7142944 m	500-600
PreservedSpecimen	INHS		INHS Plecoptera 4948		Plecoptera	Perlidae	Acroneuria	abnormis	Acroneuria abnormis (Newman, 1838)	(Newman, 1838)			0	0	0	0	0	1	1	exuvia		Theodore Henry Frison	http://www.wikidata.org/entity/Q21340727	1942	Acroneuria abnormis (Newman), T. H. Frison 1942	reexamine			US	New York	Hamilton	near Blue Mountain Lake	Bear Brook near Blue Mt Lake N. Y. Adirondack Park June 19, 1941 Frison & Ross	1941-06-19	Bear Brook	stream					Theodore Henry Frison | Herbert Holdsworth Ross	http://www.wikidata.org/entity/Q21340727 | http://www.wikidata.org/entity/Q22106426	43.83385	-74.54652	43.83385, -74.54652	2	1000	547.7142944 m	500-600
PreservedSpecimen	INHS		INHS Plecoptera 4921		Plecoptera	Perlidae	Acroneuria	abnormis	Acroneuria abnormis (Newman, 1838)	(Newman, 1838)			0	0	0	0	0	1	1	exuvia		Theodore Henry Frison	http://www.wikidata.org/entity/Q21340727	1942	Acroneuria abnormis (Newman), T.H. Frison 1942	reexamine			US	New York	Essex	Keene	Keen, N.Y. Trib. on Sable River June 20, 1941 Frison & Ross	1941-06-20	tributary East Branch Ausable River	stream					Theodore Henry Frison | Herbert Holdsworth Ross	http://www.wikidata.org/entity/Q21340727 | http://www.wikidata.org/entity/Q22106426	44.25697	-73.79317	44.25697, -73.79317	2	1000	248.4408264 m	200-300
PreservedSpecimen	INHS		INHS Plecoptera 4959		Plecoptera	Perlidae	Acroneuria	abnormis	Acroneuria abnormis (Newman, 1838)	(Newman, 1838)			2	0	0	0	0	0	2	adult	female	Theodore Henry Frison	http://www.wikidata.org/entity/Q21340727	1932	Acroneuria abnormis (Newman), Det. T. H. Frison 1932	reexamine			US	New York	Tompkins	Beebe Lake, Ithaca	Exp. 1927-74 Beebe Lake Ithaca, N. Y. June 15	1927-06-15	[Fall Creek]	stream							42.4513	-76.4762	42.4513, -76.4762	2	1000	230.5650024 m	200-300
PreservedSpecimen	INHS		INHS Plecoptera 4987		Plecoptera	Perlidae	Acroneuria	abnormis	Acroneuria abnormis (Newman, 1838)	(Newman, 1838)			0	0	0	0	2	0	2	immature		Theodore Henry Frison	http://www.wikidata.org/entity/Q21340727	1940	Acroneuria abnormis (Newman), T. H. Frison 1940	reexamine			US	New York	Delaware	Cooks Falls	Beaverkill Cr. Cooks Falls, N. Y. May 21, 1939 P. Jennings	1935-05-21	Beaver Kill Creek	stream					Preston J. Jennings		41.94778	-74.98083	41.94778, -74.98083	1	10	352.6764832 m	300-400
PreservedSpecimen	INHS		INHS Plecoptera 4926		Plecoptera	Perlidae	Acroneuria	abnormis	Acroneuria abnormis (Newman, 1838)	(Newman, 1838)			0	0	0	0	1	0	1	immature		Theodore Henry Frison	http://www.wikidata.org/entity/Q21340727	1937	Acroneuria abnormis (Newman), T. H. Frison 1937	reexamine			US	New York	Chenango	Oxford	Kedron Br. Oxford, N. Y. Aug. 29, 1935	1935-08-29	Kedron Brook	stream							42.44194	-75.59806	42.44194, -75.59806	3	10000	295.9066467 m	200-300
PreservedSpecimen	INHS		INHS Plecoptera 4938		Plecoptera	Perlidae	Acroneuria	abnormis	Acroneuria abnormis (Newman, 1838)	(Newman, 1838)			0	0	0	0	2	0	2	immature		Theodore Henry Frison	http://www.wikidata.org/entity/Q21340727	1940	Acroneuria abnormis (Newman), T. H. Frison 1940	reexamine			US	New York	Oneida	Taberg	Talberg, N. Y. May 30, 1937 Fish Creek P. Jennings	1937-05-30	Fish Creek	stream					Preston J. Jennings		43.30204	-75.61797	43.30204, -75.61797	2	1000	149.5859833 m	100-200
PreservedSpecimen	INHS		INHS Plecoptera 4956		Plecoptera	Perlidae	Acroneuria	abnormis	Acroneuria abnormis (Newman, 1838)	(Newman, 1838)			0	0	0	0	2	0	2	immature		Theodore Henry Frison	http://www.wikidata.org/entity/Q21340727	1937	Acroneuria abnormis (Newman), T. H. Frison 1937	reexamine			US	New York	Delaware	Walton	W. Br. Delaware R. Walton, N. Y. Aug. 1, 1935	1935-08-01	West Branch Delaware River	river							42.16662	-75.12997	42.16662, -75.12997	2	1000	366.0619507 m	300-400
PreservedSpecimen	INHS		INHS Plecoptera 4957		Plecoptera	Perlidae	Acroneuria	abnormis	Acroneuria abnormis (Newman, 1838)	(Newman, 1838)			0	0	0	0	2	0	2	immature		Theodore Henry Frison	http://www.wikidata.org/entity/Q21340727	1937	Acroneuria abnormis (Newman), T. H. Frison 1937	reexamine			US	New York	Delaware	nr. Halcottsville	E. Br. Delaware R. nr Halcottsville, N. Y. VIII.21.35	1935-08-21	[East Branch Delaware River]	river							42.20842	-74.60099	42.20842, -74.60099	2	1000	425.9342957 m	400-500
PreservedSpecimen	INHS		INHS Plecoptera 4969		Plecoptera	Perlidae	Acroneuria	abnormis	Acroneuria abnormis (Newman, 1838)	(Newman, 1838)			1	0	0	0	0	0	1	adult	female	Bill P. Stark	https://orcid.org/0000-0002-8579-3016	1974	Acroneuria abnormis (Newman), B. Stark 1974 | Acroneuria abnormis (Newman), T. H. Frison 1937	reexamine			US	New York	Otsego	Oneonta	Oneonta, NY VIII.5.1935 H.K. Townes	1935-08-05							Henry K. Townes	http://www.wikidata.org/entity/Q16557405	42.45278	-75.06417	42.45278, -75.06417	3	10000	344.107666 m	300-400
PreservedSpecimen	INHS		INHS Plecoptera 4986		Plecoptera	Perlidae	Acroneuria	abnormis	Acroneuria abnormis (Newman, 1838)	(Newman, 1838)			0	0	0	0	1	0	1	immature		Theodore Henry Frison	http://www.wikidata.org/entity/Q21340727	1940	Acroneuria abnormis (Newman), T. H. Frison 1940	reexamine			US	New York	Sullivan	Beaverkill	Beaverkill, N. Y. May 11, 1935 Beaverkill Cr. P. Jennings	1935-05-11	Beaver Kill Creek	stream					Preston J. Jennings		41.98139	-74.83583	41.98139, -74.83583	3	10000	454.5327454 m	400-500
PreservedSpecimen	ND		Midwest Plecoptera 9324		Plecoptera	Perlidae	Acroneuria	abnormis	Acroneuria abnormis (Newman, 1838)	(Newman, 1838)			0	0	0	0	3	0	3	immature		R. Edward DeWalt	https://orcid.org/0000-0001-9985-9250	2009	Acroneuria abnormis, 3N, Det. DeWalt, 2009				US	New York	St. Lawrence	at Allen’s Falls	N.Y. : West Branch St., Regis River at Allen’s Falls, July 31, 1960, Voight	1960-07-31	West Branch St. Regis River	river					B. P. Voight		44.63849	-74.84788	44.63849, -74.84788	2	1000	202.6200562 m	200-300
PreservedSpecimen	FMNH		Midwest Plecoptera 11540		Plecoptera	Perlidae	Acroneuria	abnormis	Acroneuria abnormis (Newman, 1838)	(Newman, 1838)			0	0	0	0	1	0	1	immature		R. Edward DeWalt	https://orcid.org/0000-0001-9985-9250	2010	Acroneuria abnormis, N, Det. R. E. DeWalt, 2010				US	New York	Oneida	NW Clinton at Norton Ave.	USA: N.Y., Oneida Co., Oriskany Ck., NW Clinton, 12 mi SW Utica, 12-VIII-1979 FMHD #79-8254, H. G. Nelson	1979-08-12	Oriskany Creek	stream					H. G. Nelson		43.05992	-75.38815	43.05992, -75.38815	2	1000	171.1225433 m	100-200
PreservedSpecimen	INHS		INHS Insect Collection 583386		Plecoptera	Perlidae	Acroneuria	abnormis	Acroneuria abnormis (Newman, 1838)	(Newman, 1838)			0	0	0	0	1	0	1	immature		R. Edward DeWalt	https://orcid.org/0000-0001-9985-9250	2013	Acroneuria abnormis, N, Det. R. E. DeWalt, 2013				US	New York	Herkimer	Kast Bridge	NY: Herkimer Co., Canada Cr., Kast Bridge at West End Rd., 5/27/2011, R. E. DeWalt, M. Pessino	2011-05-27	Canada Creek	stream					R. Edward DeWalt | Massimo Pessino	https://orcid.org/0000-0001-9985-9250	43.07133	-74.98984	43.07133, -74.98984	1	10	135.6296387 m	100-200
PreservedSpecimen	INHS		INHS Insect Collection 583385		Plecoptera	Perlidae	Acroneuria	abnormis	Acroneuria abnormis (Newman, 1838)	(Newman, 1838)			0	0	0	0	1	0	1	immature		R. Edward DeWalt	https://orcid.org/0000-0001-9985-9250	2013	Acroneuria abnormis, N, Det. R. E. DeWalt, 2013				US	New York	Herkimer	Kast Bridge	NY: Herkimer Co., Canada Cr., Kast Bridge at West End Rd., 5/27/2011, R. E. DeWalt, M. Pessino	2011-05-27	Canada Creek	stream					R. Edward DeWalt | Massimo Pessino	https://orcid.org/0000-0001-9985-9250	43.07133	-74.98984	43.07133, -74.98984	1	10	135.6296387 m	100-200
PreservedSpecimen	INHS		INHS Plecoptera 14309		Plecoptera	Perlidae	Acroneuria	carolinensis	Acroneuria carolinensis (Banks, 1905)	(Banks, 1905)			0	0	0	0	5	0	5	immature		Theodore Henry Frison	http://www.wikidata.org/entity/Q21340727	1938	Acroneuria carolinensis (Banks) Det. T.H. Frison 1938				US	New York	Tompkins	Ithaca	Ithaca, N.Y. Sept. 4, 1936 (Harvey Bowman)	1936-09-04							Harvey Bowman		42.44056	-76.49694	42.44056, -76.49694	3	10000	124.9744339 m	100-200
PreservedSpecimen	INHS		INHS Plecoptera 14315		Plecoptera	Perlidae	Acroneuria	carolinensis	Acroneuria carolinensis (Banks, 1905)	(Banks, 1905)			0	0	0	0	4	0	4	immature		Theodore Henry Frison	http://www.wikidata.org/entity/Q21340727	1938	Acroneuria carolinensis (Banks) Det. T.H. Frison 1938				US	New York	Tompkins	Ithaca	Ithaca, N.Y. Sept. 4, 1936 (Harvey Bowman)	1936-09-04							Harvey Bowman		42.44056	-76.49694	42.44056, -76.49694	3	10000	124.9744339 m	100-200
PreservedSpecimen	INHS		INHS Plecoptera 14311		Plecoptera	Perlidae	Acroneuria	carolinensis	Acroneuria carolinensis (Banks, 1905)	(Banks, 1905)			0	0	0	0	9	0	9	immature		Theodore Henry Frison	http://www.wikidata.org/entity/Q21340727	1938	Acroneuria carolinensis (Banks) Det. T.H. Frison 1938				US	New York	Tompkins	Ithaca	Ithaca, N.Y. Sept. 4, 1936 (Harvey Bowman)	1936-09-04							Harvey Bowman		42.44056	-76.49694	42.44056, -76.49694	3	10000	124.9744339 m	100-200
PreservedSpecimen	INHS		INHS Plecoptera 14314		Plecoptera	Perlidae	Acroneuria	carolinensis	Acroneuria carolinensis (Banks, 1905)	(Banks, 1905)			0	0	0	0	4	0	4	immature		Theodore Henry Frison	http://www.wikidata.org/entity/Q21340727	1938	Acroneuria carolinensis (Banks) Det. T.H. Frison 1938				US	New York	Tompkins	Ithaca	Ithaca, N.Y. Sept. 4, 1936 (Harvey Bowman)	1936-09-04							Harvey Bowman		42.44056	-76.49694	42.44056, -76.49694	3	10000	124.9744339 m	100-200
PreservedSpecimen	INHS		INHS Plecoptera 14312		Plecoptera	Perlidae	Acroneuria	carolinensis	Acroneuria carolinensis (Banks, 1905)	(Banks, 1905)			0	0	0	0	5	0	5	immature		Theodore Henry Frison	http://www.wikidata.org/entity/Q21340727	1938	Acroneuria carolinensis (Banks) Det. T.H. Frison 1938				US	New York	Tompkins	Ithaca	Ithaca, N.Y. Sept. 4, 1936 (Harvey Bowman)	1936-09-04							Harvey Bowman		42.44056	-76.49694	42.44056, -76.49694	3	10000	124.9744339 m	100-200
PreservedSpecimen	INHS		INHS Plecoptera 14308		Plecoptera	Perlidae	Acroneuria	carolinensis	Acroneuria carolinensis (Banks, 1905)	(Banks, 1905)			0	0	0	0	4	0	4	immature		Theodore Henry Frison	http://www.wikidata.org/entity/Q21340727	1938	Acroneuria carolinensis (Banks) Det. T.H. Frison 1938				US	New York	Tompkins	Ithaca	Ithaca, N.Y. Sept. 4, 1936 (Harvey Bowman)	1936-09-04							Harvey Bowman		42.44056	-76.49694	42.44056, -76.49694	3	10000	124.9744339 m	100-200
PreservedSpecimen	INHS		INHS Plecoptera 14310		Plecoptera	Perlidae	Acroneuria	carolinensis	Acroneuria carolinensis (Banks, 1905)	(Banks, 1905)			0	0	0	0	4	0	4	immature		Theodore Henry Frison	http://www.wikidata.org/entity/Q21340727	1938	Acroneuria carolinensis (Banks) Det. T.H. Frison 1938				US	New York	Tompkins	Ithaca	Ithaca, N.Y. Sept. 4, 1936 (Harvey Bowman)	1936-09-04							Harvey Bowman		42.44056	-76.49694	42.44056, -76.49694	3	10000	124.9744339 m	100-200
PreservedSpecimen	INHS		INHS Plecoptera 14313		Plecoptera	Perlidae	Acroneuria	carolinensis	Acroneuria carolinensis (Banks, 1905)	(Banks, 1905)			0	0	0	0	5	0	5	immature		Theodore Henry Frison	http://www.wikidata.org/entity/Q21340727	1938	Acroneuria carolinensis (Banks) Det. T.H. Frison 1938				US	New York	Tompkins	Ithaca	Ithaca, N.Y. Sept. 4, 1936 (Harvey Bowman)	1936-09-04							Harvey Bowman		42.44056	-76.49694	42.44056, -76.49694	3	10000	124.9744339 m	100-200
PreservedSpecimen	NYSM				Plecoptera	Perlidae	Acroneuria	carolinensis	Acroneuria carolinensis (Banks, 1905)	(Banks, 1905)			0	5	0	0	0	0	5	adult	male								US	New York	Cattaraugus	Allegany State Park		1957-06-25									42.072475	-78.722423	42.072475, -78.722423	3	10000	646.6386108 m	600-700
MaterialCitation				Stark, B.P. & Gaufin, A.R. (1976) The nearctic species of Acroneuria (Plecoptera: Perlidae). Journal of the Kansas Entomological Society, 49(2), 221–253. Available at http://www.jstor.org/stable/25082817	Plecoptera	Perlidae	Acroneuria	carolinensis	Acroneuria carolinensis (Banks, 1905)	(Banks, 1905)			1	0	0	0	0	0	1	adult	female								US	New York	Cattaraugus	Allegany State Park		1963-06-28									42.072475	-78.722423	42.072475, -78.722423	3	10000	646.6386108 m	600-700
PreservedSpecimen	CSUIC				Plecoptera	Perlidae	Acroneuria	carolinensis	Acroneuria carolinensis (Banks, 1905)	(Banks, 1905)			0	1	0	0	0	0	1	adult	male								US	New York	Schenectady	Jct Rt. 30 and 159	NY: Schenectady Co., Chuctanunda Creek, Jct Rt. 30 and 159, 42.8301333333333N-74.1968833333333W, 6/25/2007, L. Myers and B.C. Kondratieff	2007-06-25	Chuctanunda Creek	stream					Luke W. Myers | Boris C. Kondratieff	https://orcid.org/0000-0002-0775-0416 | https://orcid.org/0000-0002-6455-5481	42.83013333	-74.19688333	42.83013333, -74.19688333	1	10	313.9585571 m	300-400
PreservedSpecimen	NYSM				Plecoptera	Perlidae	Acroneuria	carolinensis	Acroneuria carolinensis (Banks, 1905)	(Banks, 1905)			0	1	0	0	0	0	1	adult	male								US	New York	Rensselaer	Cropseyville		1899-06-21	Cropseyville								42.7861	-73.5579	42.7861, -73.5579	2	1000	196.0927582 m	100-200
PreservedSpecimen	NYSM				Plecoptera	Perlidae	Acroneuria	carolinensis	Acroneuria carolinensis (Banks, 1905)	(Banks, 1905)			0	2	0	0	0	0	2	adult	male								US	New York	Greene	Lanesville, 412 meters	NY: Greene Co., Lanesville, 412 meters, 7/13/1978, T.L. McCabe	1978-07-13							T. L. McCabe		42.1333	-74.2526	42.1333, -74.2526	2	1000	452.3231201 m	400-500
PreservedSpecimen	NYSM				Plecoptera	Perlidae	Acroneuria	carolinensis	Acroneuria carolinensis (Banks, 1905)	(Banks, 1905)			1	2	0	0	0	0	3	adult	female | male								US	New York	Greene	Lanesville, 412 meters	NY: Greene Co.BLT, Lanesville, 412 meters, 7/8/1978, T.L. McCabe	1978-07-08			black light trap				T. L. McCabe		42.1333	-74.2526	42.1333, -74.2526	2	1000	452.3231201 m	400-500
PreservedSpecimen	NYSM				Plecoptera	Perlidae	Acroneuria	carolinensis	Acroneuria carolinensis (Banks, 1905)	(Banks, 1905)			0	1	0	0	0	0	1	adult	male								US	New York	Greene	Lanesville, 412 meters	NY: Greene Co., Lanesville, 412 meters, 6/28/1978, T.L. McCabe	1978-06-28							T. L. McCabe		42.1333	-74.2526	42.1333, -74.2526	2	1000	452.3231201 m	400-500
PreservedSpecimen	NYSM				Plecoptera	Perlidae	Acroneuria	carolinensis	Acroneuria carolinensis (Banks, 1905)	(Banks, 1905)			0	5	0	0	0	0	5	adult	male								US	New York	Greene	Lanesville, 412 meters	NY: Greene Co.BLT, Lanesville, 412 meters, 7/1/1978, T.L. McCabe	1978-07-01			black light trap				T. L. McCabe		42.1333	-74.2526	42.1333, -74.2526	2	1000	452.3231201 m	400-500
PreservedSpecimen	NYSM				Plecoptera	Perlidae	Acroneuria	carolinensis	Acroneuria carolinensis (Banks, 1905)	(Banks, 1905)			1	0	0	0	0	0	1	adult	female								US	New York	Greene	Lanesville, 412 meters	NY: Greene Co.BLT, Lanesville, 412 meters, 7/6/1978, T.L. McCabe	1978-07-06			black light trap				T. L. McCabe		42.1333	-74.2526	42.1333, -74.2526	2	1000	452.3231201 m	400-500
PreservedSpecimen	CSUIC				Plecoptera	Perlidae	Acroneuria	carolinensis	Acroneuria carolinensis (Banks, 1905)	(Banks, 1905)			1	0	0	0	0	0	1	adult	female								US	New York	Clinton	Rand Hill Rd. and Vaughn Rd.	NY: Clinton Co., Patterson Brook, Rand Hill Rd. and Vaughn Rd., 44.7111N-73.5655166666667W, 6/29/2010, L. Myers	2010-06-29	Patterson Brook	stream					Luke W. Myers	https://orcid.org/0000-0002-0775-0416	44.7111	-73.56551667	44.7111, -73.56551667	1	10	126.0591888 m	100-200
PreservedSpecimen	CSUIC				Plecoptera	Perlidae	Acroneuria	carolinensis	Acroneuria carolinensis (Banks, 1905)	(Banks, 1905)			2	0	0	0	0	0	2	adult	female								US	New York	Jefferson	CR-95, N. Bullock Corners	NY: Jefferson Co.BLT, South Sandy Creek, CR-95, N. Bullock Corners, 43.7881N-75.8948W, 6/29/2009, L. Myers	2009-06-29	South Sandy Creek	stream	black light trap				Luke W. Myers	https://orcid.org/0000-0002-0775-0416	43.7881	-75.8948	43.7881, -75.8948	1	10	350.9702454 m	300-400
PreservedSpecimen	CSUIC				Plecoptera	Perlidae	Acroneuria	carolinensis	Acroneuria carolinensis (Banks, 1905)	(Banks, 1905)			1	0	0	0	4	0	5	adult | immature	female								US	New York	Madison	Jones Rd., Brookfield	NY: Madison Co., Tallette Brook, Jones Rd., Brookfield, 42.7485N-75.3491W, 5/27/2009, L. Myers and B. C. Kondratieff	2009-05-27	Tallette Brook	stream					Luke W. Myers | Boris C. Kondratieff	https://orcid.org/0000-0002-0775-0416 | https://orcid.org/0000-0002-6455-5481	42.7485	-75.3491	42.7485, -75.3491	1	10	416.3421936 m	400-500
PreservedSpecimen	CSUIC				Plecoptera	Perlidae	Acroneuria	carolinensis	Acroneuria carolinensis (Banks, 1905)	(Banks, 1905)			1	0	0	0	0	0	1	adult	female								US	New York	Hamilton	North Rd., Shingle Shanty Research Station	NY: Hamilton Co., Thayer Lake Outlet, North Rd., Shingle Shanty Research Station, 43.9345N-74.8289W, 6/16/2009, L. Myers	2009-06-16	Thayer Lake Outlet	stream					Luke W. Myers	https://orcid.org/0000-0002-0775-0416	43.9345	-74.8289	43.9345, -74.8289	1	10	545.5023193 m	500-600
PreservedSpecimen	LCRI				Plecoptera	Perlidae	Acroneuria	carolinensis	Acroneuria carolinensis (Banks, 1905)	(Banks, 1905)			1	0	0	0	0	0	1	adult	female								US	New York	Clinton	to True Brook, Clark Hill Rd.	NY: Clinton Co.Malaise Trap, Trib to True Brook, Clark Hill Rd., 44.6588N-73.8021666666667W, 6/7/2009, T. Mihuc	2009-06-07	tributary True Brook	stream	malaise trap				Timothy B. Mihuc	https://orcid.org/0009-0008-2157-7577	44.6588	-73.80216667	44.6588, -73.80216667	1	10	392.5042725 m	300-400
PreservedSpecimen	LCRI				Plecoptera	Perlidae	Acroneuria	carolinensis	Acroneuria carolinensis (Banks, 1905)	(Banks, 1905)			1	2	0	0	0	0	3	adult	female | male								US	New York	Clinton	to True Brook, Clark Hill Rd.	NY: Clinton Co.Malaise Trap, Trib to True Brook, Clark Hill Rd., 44.6588N-73.8021666666667W, 6/5/2011, T. Mihuc	2011-06-05	tributary True Brook	stream	malaise trap				Timothy B. Mihuc	https://orcid.org/0009-0008-2157-7577	44.6588	-73.80216667	44.6588, -73.80216667	1	10	392.5042725 m	300-400
PreservedSpecimen	LCRI				Plecoptera	Perlidae	Acroneuria	carolinensis	Acroneuria carolinensis (Banks, 1905)	(Banks, 1905)			1	4	0	0	0	0	5	adult	female | male								US	New York	Clinton	to True Brook, Clark Hill Rd.	NY: Clinton Co.Malaise Trap, Trib to True Brook, Clark Hill Rd., 44.6588N-73.8021666666667W, 5/27/2012, T. B. Mihuc	2012-05-27	tributary True Brook	stream	malaise trap				Timothy B. Mihuc	https://orcid.org/0009-0008-2157-7577	44.6588	-73.80216667	44.6588, -73.80216667	1	10	392.5042725 m	300-400
PreservedSpecimen	LCRI				Plecoptera	Perlidae	Acroneuria	carolinensis	Acroneuria carolinensis (Banks, 1905)	(Banks, 1905)			0	1	0	0	0	0	1	adult	male								US	New York	Clinton	to True Brook, Clark Hill Rd.	NY: Clinton Co.Malaise Trap, Trib to True Brook, Clark Hill Rd., 44.6588N-73.8021666666667W, 6/2/2013, T. Mihuc	2013-06-02	tributary True Brook	stream	malaise trap				Timothy B. Mihuc	https://orcid.org/0009-0008-2157-7577	44.6588	-73.80216667	44.6588, -73.80216667	1	10	392.5042725 m	300-400
PreservedSpecimen	LCRI				Plecoptera	Perlidae	Acroneuria	carolinensis	Acroneuria carolinensis (Banks, 1905)	(Banks, 1905)			1	4	0	0	0	0	5	adult	female | male								US	New York	Clinton	to True Brook, Clark Hill Rd.	NY: Clinton Co.Malaise Trap, Trib to True Brook, Clark Hill Rd., 44.6588N-73.8021666666667W, 5/27/2012, T. Mihuc	2012-05-27	tributary True Brook	stream	malaise trap				Timothy B. Mihuc	https://orcid.org/0009-0008-2157-7577	44.6588	-73.80216667	44.6588, -73.80216667	1	10	392.5042725 m	300-400
PreservedSpecimen	LCRI				Plecoptera	Perlidae	Acroneuria	carolinensis	Acroneuria carolinensis (Banks, 1905)	(Banks, 1905)			1	1	0	0	0	0	2	adult	female | male								US	New York	Clinton	to True Brook, Clark Hill Rd.	NY: Clinton Co., Trib to True Brook, Clark Hill Rd., 44.6588N-73.8021666666667W, 6/8/2008, J. Mihuc	2008-06-08	tributary True Brook	stream					J. Mihuc		44.6588	-73.80216667	44.6588, -73.80216667	1	10	392.5042725 m	300-400
PreservedSpecimen	LCRI				Plecoptera	Perlidae	Acroneuria	carolinensis	Acroneuria carolinensis (Banks, 1905)	(Banks, 1905)			0	2	0	0	0	0	2	adult	male								US	New York	Clinton	to True Brook, Clark Hill Rd.	NY: Clinton Co.Malaise Trap, Trib to True Brook, Clark Hill Rd., 44.6588N-73.8021666666667W, 5/31/2009, T. Mihuc	2009-05-31	tributary True Brook	stream	malaise trap				Timothy B. Mihuc	https://orcid.org/0009-0008-2157-7577	44.6588	-73.80216667	44.6588, -73.80216667	1	10	392.5042725 m	300-400
PreservedSpecimen	LCRI				Plecoptera	Perlidae	Acroneuria	carolinensis	Acroneuria carolinensis (Banks, 1905)	(Banks, 1905)			1	1	0	0	0	0	2	adult	female | male								US	New York	Clinton	to True Brook, Clark Hill Rd.	NY: Clinton Co., Trib to True Brook, Clark Hill Rd., 44.6588N-73.8021666666667W, 6/8/2008, J. Mihuc	2008-06-08	tributary True Brook	stream					J. Mihuc		44.6588	-73.80216667	44.6588, -73.80216667	1	10	392.5042725 m	300-400
PreservedSpecimen	LCRI				Plecoptera	Perlidae	Acroneuria	carolinensis	Acroneuria carolinensis (Banks, 1905)	(Banks, 1905)			0	2	0	0	0	0	2	adult	male								US	New York	Clinton	to True Brook, Clark Hill Rd.	NY: Clinton Co.Malaise Trap, Trib to True Brook, Clark Hill Rd., 44.6588N-73.8021666666667W, 5/31/2009, T. Mihuc	2009-05-31	tributary True Brook	stream	malaise trap				Timothy B. Mihuc	https://orcid.org/0009-0008-2157-7577	44.6588	-73.80216667	44.6588, -73.80216667	1	10	392.5042725 m	300-400
PreservedSpecimen	LCRI				Plecoptera	Perlidae	Acroneuria	carolinensis	Acroneuria carolinensis (Banks, 1905)	(Banks, 1905)			1	0	0	0	0	0	1	adult	female								US	New York	Clinton	to True Brook, Clark Hill Rd.	NY: Clinton Co.Malaise Trap, Trib to True Brook, Clark Hill Rd., 44.6588N-73.8021666666667W, 6/7/2009, T. Mihuc	2009-06-07	tributary True Brook	stream	malaise trap				Timothy B. Mihuc	https://orcid.org/0009-0008-2157-7577	44.6588	-73.80216667	44.6588, -73.80216667	1	10	392.5042725 m	300-400
PreservedSpecimen	LCRI				Plecoptera	Perlidae	Acroneuria	carolinensis	Acroneuria carolinensis (Banks, 1905)	(Banks, 1905)			1	0	0	0	0	0	1	adult	female								US	New York	Clinton	to True Brook, Clark Hill Rd.	NY: Clinton Co.Malaise Trap, Trib to True Brook, Clark Hill Rd., 44.6588N-73.8021666666667W, 6/24/2012, T. Mihuc	2012-06-24	tributary True Brook	stream	malaise trap				Timothy B. Mihuc	https://orcid.org/0009-0008-2157-7577	44.6588	-73.80216667	44.6588, -73.80216667	1	10	392.5042725 m	300-400
PreservedSpecimen	LCRI				Plecoptera	Perlidae	Acroneuria	carolinensis	Acroneuria carolinensis (Banks, 1905)	(Banks, 1905)			1	0	0	0	0	0	1	adult	female								US	New York	Clinton	to True Brook, Clark Hill Rd.	NY: Clinton Co.Malaise Trap, Trib to True Brook, Clark Hill Rd., 44.6588N-73.8021666666667W, 6/24/2012, T. Mihuc	2012-06-24	tributary True Brook	stream	malaise trap				Timothy B. Mihuc	https://orcid.org/0009-0008-2157-7577	44.6588	-73.80216667	44.6588, -73.80216667	1	10	392.5042725 m	300-400
PreservedSpecimen	CSUIC				Plecoptera	Perlidae	Acroneuria	carolinensis	Acroneuria carolinensis (Banks, 1905)	(Banks, 1905)			4	0	0	0	0	0	4	adult	female								US	New York	Essex	to W. B. Ausable River, River Rd. nr. Holcomb Pond	NY: Essex Co.BLT, Trib to W. B. Ausable River, River Rd. nr. Holcomb Pond, 44.2866166666667N-73.9324666666667W, 6/24/2009, L. Myers and T. Mihuc	2009-06-24	tributary West Branch Ausable River	stream	black light trap				Luke W. Myers | Timothy B. Mihuc	https://orcid.org/0000-0002-0775-0416 | https://orcid.org/0009-0008-2157-7577	44.28661667	-73.93246667	44.28661667, -73.93246667	1	10	507.3924866 m	500-600
PreservedSpecimen	INHS		INHS Plecoptera 14329		Plecoptera	Perlidae	Acroneuria	carolinensis	Acroneuria carolinensis (Banks, 1905)	(Banks, 1905)			0	0	0	0	1	0	1	immature		Theodore Henry Frison	http://www.wikidata.org/entity/Q21340727	1939	Acroneuria carolinensis (Banks) Det. T.H. Frison 1939			did [drew] this nymph Sept. 24, 1940 -- Mohr	US	New York	Schoharie	Schoharie	Schoharie, N.Y., May 14, 1938, P. Jennings	1938-05-14	[Schoharie Creek]	stream					Preston J. Jennings		42.66591	-74.30958	42.66591, -74.30958	2	1000	184.4659576 m	100-200
PreservedSpecimen	INHS		INHS Plecoptera 14328		Plecoptera	Perlidae	Acroneuria	carolinensis	Acroneuria carolinensis (Banks, 1905)	(Banks, 1905)			0	1	0	0	0	0	1	adult	male	Bill P. Stark	https://orcid.org/0000-0002-8579-3016	1974	Acroneuria carolinensis (Banks) Det. B. Stark 1974 | Acroneuria carolinensis (Banks) Det. T.H. Frison 1944				US	New York	Schoharie	Schoharie	Schoharie, N.Y., June 2, 1938, P. Jennings	1938-06-02	[Schoharie Creek]	stream					Preston J. Jennings		42.66591	-74.30958	42.66591, -74.30958	2	1000	184.4659576 m	100-200
PreservedSpecimen	INHS		INHS Plecoptera 14331		Plecoptera	Perlidae	Acroneuria	carolinensis	Acroneuria carolinensis (Banks, 1905)	(Banks, 1905)			1	0	0	0	0	0	1	adult	female	Bill P. Stark	https://orcid.org/0000-0002-8579-3016	1974	Acroneuria carolinensis (Banks) Det. B. Stark 1974 | Acroneuria carolinensis (Banks) Det. T.H. Frison 1940				US	New York	Schoharie	Schoharie	Schoharie, N.Y., June 6, 1937, Flick.	1937-06-06	[Schoharie Creek]	stream					Flick		42.66591	-74.30958	42.66591, -74.30958	2	1000	184.4659576 m	100-200
PreservedSpecimen	INHS		INHS Plecoptera 14319		Plecoptera	Perlidae	Acroneuria	carolinensis	Acroneuria carolinensis (Banks, 1905)	(Banks, 1905)			0	0	0	0	6	0	6	immature		Theodore Henry Frison	http://www.wikidata.org/entity/Q21340727	1938	Acroneuria carolinensis (Banks) Det. T.H. Frison 1938				US	New York	Tompkins	Coy Glen, Ithaca	Coy Glen under stones and in gravel rapid waters 6 Oct. 198 (1908?) Jensen	1908-10-06							Jensen		42.42691	-76.53092	42.42691, -76.53092	2	1000	141.3833008 m	100-200
PreservedSpecimen	INHS		INHS Plecoptera 14318		Plecoptera	Perlidae	Acroneuria	carolinensis	Acroneuria carolinensis (Banks, 1905)	(Banks, 1905)			0	0	0	0	3	0	3	immature		Theodore Henry Frison	http://www.wikidata.org/entity/Q21340727	1938	Acroneuria carolinensis (Banks) Det. T.H. Frison 1938				US	New York	Tompkins	Coy Glen, Ithaca	Coy Glen under stones and in gravel rapid waters 6 Oct. 198 (1908?) Jensen	1908-10-06							Jensen		42.42691	-76.53092	42.42691, -76.53092	2	1000	141.3833008 m	100-200
PreservedSpecimen	INHS		INHS Plecoptera 14320		Plecoptera	Perlidae	Acroneuria	carolinensis	Acroneuria carolinensis (Banks, 1905)	(Banks, 1905)			0	0	0	0	5	0	5	immature		Theodore Henry Frison	http://www.wikidata.org/entity/Q21340727	1938	Acroneuria carolinensis (Banks) Det. T.H. Frison 1938				US	New York	Tompkins	Coy Glen, Ithaca	Coy Glen under stones and in gravel rapid waters 6 Oct. 198 (1908?) Jensen	1908-10-06							Jensen		42.42691	-76.53092	42.42691, -76.53092	2	1000	141.3833008 m	100-200
PreservedSpecimen	INHS		INHS Plecoptera 14316		Plecoptera	Perlidae	Acroneuria	carolinensis	Acroneuria carolinensis (Banks, 1905)	(Banks, 1905)			0	0	0	0	12	0	12	immature		Theodore Henry Frison	http://www.wikidata.org/entity/Q21340727	1938	Acroneuria carolinensis (Banks) Det. T.H. Frison 1938 | Acroneuria lycorias (Newman) Det. P.W. Claassen				US	New York	Tompkins	Coy Glen, Ithaca	Coy Glen under stones and in gravel rapid waters 6 Oct. 1908 Jensen	1908-10-06							Jensen		42.42691	-76.53092	42.42691, -76.53092	2	1000	141.3833008 m	100-200
PreservedSpecimen	INHS		INHS Plecoptera 14292		Plecoptera	Perlidae	Acroneuria	carolinensis	Acroneuria carolinensis (Banks, 1905)	(Banks, 1905)			0	0	0	0	0	7	7	exuvia		Theodore Henry Frison	http://www.wikidata.org/entity/Q21340727	1942	Acroneuria carolinensis (Banks) Det. T.H. Frison 1942				US	New York	Essex	Keene	Keen, N.Y. Trib. on Sable River June 20, 1941 Frison & Ross	1941-06-20	tributary East Branch Ausable River	stream					Theodore Henry Frison | Herbert Holdsworth Ross	http://www.wikidata.org/entity/Q21340727 | http://www.wikidata.org/entity/Q22106426	44.25697	-73.79317	44.25697, -73.79317	2	1000	248.4408264 m	200-300
PreservedSpecimen	INHS		INHS Plecoptera 14293		Plecoptera	Perlidae	Acroneuria	carolinensis	Acroneuria carolinensis (Banks, 1905)	(Banks, 1905)			0	0	0	0	0	3	3	exuvia		Theodore Henry Frison	http://www.wikidata.org/entity/Q21340727	1942	Acroneuria carolinensis (Banks) Det. T. H. Frison 1942				US	New York	Essex	Keene	Keen, N.Y. Trib. on Sable River June 20, 1941 Frison & Ross	1941-06-20	tributary East Branch Ausable River	stream					Theodore Henry Frison | Herbert Holdsworth Ross	http://www.wikidata.org/entity/Q21340727 | http://www.wikidata.org/entity/Q22106426	44.25697	-73.79317	44.25697, -73.79317	2	1000	248.4408264 m	200-300
PreservedSpecimen	INHS		INHS Plecoptera 14291		Plecoptera	Perlidae	Acroneuria	carolinensis	Acroneuria carolinensis (Banks, 1905)	(Banks, 1905)			0	0	0	0	0	1	1	exuvia		Theodore Henry Frison	http://www.wikidata.org/entity/Q21340727	1941	Acroneuria carolinensis (Banks) Det. T.H. Frison 1941				US	New York	Essex	Tahawus	Euba Mills, N. Y. Adirondack Pk. June 20, 1941 Frison & Ross	1941-06-20	tributary Hudson River	stream					Theodore Henry Frison | Herbert Holdsworth Ross	http://www.wikidata.org/entity/Q21340727 | http://www.wikidata.org/entity/Q22106426	44.04383	-74.05976	44.04383, -74.05976	2	1000	529.5159912 m	500-600
PreservedSpecimen	INHS		INHS Plecoptera 14294		Plecoptera	Perlidae	Acroneuria	carolinensis	Acroneuria carolinensis (Banks, 1905)	(Banks, 1905)			0	0	0	0	0	6	6	exuvia		Theodore Henry Frison	http://www.wikidata.org/entity/Q21340727	1942	Acroneuria carolinensis (Banks) Det. T.H. Frison 1942				US	New York	Essex	Tahawus	Small Creek near Tahawus, N.Y. Adirondack Park June 20, 1941 Frison + Ross	1941-06-20	tributary Hudson River	stream					Theodore Henry Frison | Herbert Holdsworth Ross	http://www.wikidata.org/entity/Q21340727 | http://www.wikidata.org/entity/Q22106426	44.04383	-74.05976	44.04383, -74.05976	2	1000	529.5159912 m	500-600
PreservedSpecimen	PERC		Midwest Plecoptera 4334		Plecoptera	Perlidae	Acroneuria	carolinensis	Acroneuria carolinensis (Banks, 1905)	(Banks, 1905)			0	0	0	0	1	0	1	immature		R. Edward DeWalt	https://orcid.org/0000-0001-9985-9250	2007	Acroneuria carolinensis, N, Det. R.E. DeWalt, Nov. 2007				US	New York	Essex	Lake George waterfalls [Ticonderoga]	Lake George H2O Falls, N.Y., 10/3/64, R.W. Koss	1964-10-03	La Chute River	river					R. W. Koss		43.84348	-73.43194	43.84348, -73.43194	2	1000	58.9017868 m	0-100
PreservedSpecimen	INHS		INHS Plecoptera 14340		Plecoptera	Perlidae	Acroneuria	carolinensis	Acroneuria carolinensis (Banks, 1905)	(Banks, 1905)			0	1	0	0	0	0	1	adult	male	Bill P. Stark	https://orcid.org/0000-0002-8579-3016	1974	Acroneuria carolinensis (Banks) Det. B. Stark 1974 | Acroneuria carolinensis (Banks) Det. T.H. Frison 1941				US	New York	Delaware	Downsville	Downsville 6 16 40 N.Y. H. Dietrich	1940-06-16							H. Dietrich		42.08092	-74.99572	42.08092, -74.99572	2	1000	344.0932007 m	300-400
PreservedSpecimen	INHS		INHS Plecoptera 14333		Plecoptera	Perlidae	Acroneuria	carolinensis	Acroneuria carolinensis (Banks, 1905)	(Banks, 1905)			0	0	0	0	6	0	6	immature		Theodore Henry Frison	http://www.wikidata.org/entity/Q21340727	1938	Acroneuria carolinensis (Banks) Det. T. H. Frison 1938 | Acroneuria lycorias of Claassen TOW '36			Acroneuria lycorias of Claassen TOW '36	US	New York	Delaware	Downsville	Campbell Br. near Downsville, N.Y. Sept. 4, 1935	1935-09-04	Campbell Brook	stream							42.04303	-75.00727	42.04303, -75.00727	2	1000	364.5299377 m	300-400
PreservedSpecimen	INHS		INHS Plecoptera 14295		Plecoptera	Perlidae	Acroneuria	carolinensis	Acroneuria carolinensis (Banks, 1905)	(Banks, 1905)			0	0	0	0	0	1	1	exuvia		Theodore Henry Frison	http://www.wikidata.org/entity/Q21340727	1941	Acroneuria carolinensis (Banks) Det. T. H. Frison 1941				US	New York	Essex	3 mi W Keene Adirondack Pk	Sm. Cr. 3 mi. W of Keene, N. Y., Adirondack Park, June 20, 1941, Frison & Ross	1941-06-20	Cascade Brook	stream					Theodore Henry Frison | Herbert Holdsworth Ross	http://www.wikidata.org/entity/Q21340727 | http://www.wikidata.org/entity/Q22106426	44.2645	-73.8094	44.2645, -73.8094	2	1000	372.9153442 m	300-400
PreservedSpecimen	FMNH		Midwest Plecoptera 10484		Plecoptera	Perlidae	Acroneuria	carolinensis	Acroneuria carolinensis (Banks, 1905)	(Banks, 1905)			0	0	0	0	1	0	1	immature		R. Edward DeWalt	https://orcid.org/0000-0001-9985-9250	2009	Acroneuria carolinensis, N, Det. DeWalt, 2009				US	New York	Delaware	1.5 mi N Halcottsville at Cold Spring Rd. off NY-30	USA: N.Y., Delaware Co., E Br. Delaware R nr. rte. 30, Cold Sprg. Rd., 1.5 N Halcottsville (29 mi SE Oneonta) IX-8-1994 H.G. Nelson leg.	1994-04-08	East Branch Delaware River	river					H. G. Nelson		42.24534	-74.59935	42.24534, -74.59935	1	10	437.5892029 m	400-500
PreservedSpecimen	FMNH		Midwest Plecoptera 10514		Plecoptera	Perlidae	Acroneuria	carolinensis	Acroneuria carolinensis (Banks, 1905)	(Banks, 1905)			0	0	0	0	1	0	1	immature		R. Edward DeWalt	https://orcid.org/0000-0001-9985-9250	2009	Acroneuria carolinensis, N, Det. DeWalt, 2009				US	New York	Delaware	Downsville at NY-206	USA: N.Y., Delaware Co., tr. E Br. Delaware R., rte. 206, Downsville (9 mi SE Walton) IX-8-1994 H.G. Nelson	1994-09-08	Downs Brook	stream					H. G. Nelson		42.08033	-74.99515	42.08033, -74.99515	2	1000	341.1656189 m	300-400
PreservedSpecimen	MIN		Midwest Plecoptera 18148		Plecoptera	Perlidae	Acroneuria	carolinensis	Acroneuria carolinensis (Banks, 1905)	(Banks, 1905)			0	0	3	0	0	0	3	adult		P. H. Harden		1949	Acroneuria carolinensis Det. P. H. Harden 1949		emerged 6/21, Exp. 1927-70		US	New York	Tompkins	McLean	NY, McLean, 6/21/1927	1927-06-21	Fall Creek	stream		emerged 6/21, Exp. 1927-70					42.55128	-76.29177	42.55128, -76.29177	3	10000	339.9164429 m	300-400
PreservedSpecimen	INHS		INHS Plecoptera 14325		Plecoptera	Perlidae	Acroneuria	carolinensis	Acroneuria carolinensis (Banks, 1905)	(Banks, 1905)			0	1	0	0	0	1	2	adult | exuvia	male	Bill P. Stark	https://orcid.org/0000-0002-8579-3016	1974	Acroneuria carolinensis (Banks) Det. B. Stark 1974 | Acroneuria carolinensis (Banks) Det. T.H. Frison 1938 | Acroneuria lycorias (Newman) Det. P.W. Claassen			reared	US	New York	Tompkins	Clifford	Exp. 1927-33 McLean, N.Y. Emerged 29 May	1927-05-29									42.55194	-76.29139	42.55194, -76.29139	3	10000	340.9068298 m	300-400
PreservedSpecimen	INHS		INHS Insect Collection 550351		Plecoptera	Perlidae	Acroneuria	carolinensis	Acroneuria carolinensis (Banks, 1905)	(Banks, 1905)			0	0	0	0	1	0	1	immature		R. Edward DeWalt	https://orcid.org/0000-0001-9985-9250	2010	Acroneuria carolinensis, N, Det. R. E. DeWalt, 2010				US	New York	Steuben	4.5 km ENE Addison at Beartown Rd.	NY: Steuben Co., Tributary Canisteo River, 4.5 KM ENE Addison at Beantown Rd., 42.11651, -77.18179, 3/25/2010, R. E. DeWalt, M. Pessino, RED-2010-134	2010-03-25	tributary Canisteo River	stream					R. Edward DeWalt | Massimo Pessino	https://orcid.org/0000-0001-9985-9250	42.11653	-77.18208	42.11653, -77.18208	1	10	304.5947266 m	300-400
PreservedSpecimen	CSUIC				Plecoptera	Perlidae	Acroneuria	kosztarabi	Acroneuria kosztarabi Kondratieff & Kirchner, 1993	Kondratieff & Kirchner, 1993			0	0	0	0	1	0	1	immature									US	New York	Clinton	379 Cumberland Head Road	NY: Clinton Co., Lake Champlain, 379 Cumberland Head Road, 44.7148N-73.4099W, 6/15/2010, C. Binggeli	2010-06-15	Lake Champlain	lake					C. Binggeli		44.7148	-73.4099	44.7148, -73.4099	1	10	36.31700897 m	0-100
PreservedSpecimen	CSUIC				Plecoptera	Perlidae	Acroneuria	kosztarabi	Acroneuria kosztarabi Kondratieff & Kirchner, 1993	Kondratieff & Kirchner, 1993			2	0	0	0	0	2	4	adult | exuvia	female								US	New York	Clinton	659 Cumberland Head Road	NY: Clinton Co., Lake Champlain, 659 Cumberland Head Road, 44.6988N-73.3971W, 9/24/2010, L. Myers and E. Allen	2010-09-24	Lake Champlain	lake					Luke W. Myers | E. Allen	https://orcid.org/0000-0002-0775-0416	44.6988	-73.3971	44.6988, -73.3971	1	10	35.91572952 m	0-100
PreservedSpecimen	LCRI				Plecoptera	Perlidae	Acroneuria	kosztarabi	Acroneuria kosztarabi Kondratieff & Kirchner, 1993	Kondratieff & Kirchner, 1993			1	0	0	0	0	0	1	adult	female								US	New York	Clinton	659 Cumberland Head Road	NY: Clinton Co.BLT, Lake Champlain, 659 Cumberland Head Road, 44.6988N-73.3971W, 7/6/2010, L. Myers and E. Allen	2010-07-06	Lake Champlain	lake	black light trap				Luke W. Myers | E. Allen	https://orcid.org/0000-0002-0775-0416	44.6988	-73.3971	44.6988, -73.3971	1	10	35.91572952 m	0-100
PreservedSpecimen	INHS				Plecoptera	Perlidae	Acroneuria	kosztarabi	Acroneuria kosztarabi Kondratieff & Kirchner, 1993	Kondratieff & Kirchner, 1993			3	1	0	0	0	5	9	adult | exuvia	female | male								US	New York	Clinton	659 Cumberland Head Road	NY: Clinton Co., Lake Champlain, 659 Cumberland Head Road, 44.6988N-73.3971W, 7/12/2021, L. Myers	2021-07-12	Lake Champlain	lake					Luke W. Myers	https://orcid.org/0000-0002-0775-0416	44.6988	-73.3971	44.6988, -73.3971	1	10	35.91572952 m	0-100
PreservedSpecimen	CSUIC				Plecoptera	Perlidae	Acroneuria	kosztarabi	Acroneuria kosztarabi Kondratieff & Kirchner, 1993	Kondratieff & Kirchner, 1993			2	0	0	0	0	2	4	adult | exuvia	female								US	New York	Clinton	659 Cumberland Head Road	NY: Clinton Co.reared, July 10, 2010, Lake Champlain, 659 Cumberland Head Road, 44.6988N-73.3971W, 6/30/2010, L. Myers and E. Allen	2010-06-30	Lake Champlain	lake	reared	2010-07-10			Luke W. Myers | E. Allen	https://orcid.org/0000-0002-0775-0416	44.6988	-73.3971	44.6988, -73.3971	1	10	35.91572952 m	0-100
PreservedSpecimen	LCRI				Plecoptera	Perlidae	Acroneuria	kosztarabi	Acroneuria kosztarabi Kondratieff & Kirchner, 1993	Kondratieff & Kirchner, 1993			1	0	0	0	5	1	7	adult | immature | exuvia	female					Nymphs pulled from rearing died in chamber			US	New York	Clinton	659 Cumberland Head Road	NY: Clinton Co.Nymphs pulled from rearing died in chamber, Lake Champlain, 659 Cumberland Head Road, 44.6988N-73.3971W, 7/2/2018, L. Myers	2018-07-02	Lake Champlain	lake	reared				Luke W. Myers	https://orcid.org/0000-0002-0775-0416	44.6988	-73.3971	44.6988, -73.3971	1	10	35.91572952 m	0-100
PreservedSpecimen	LCRI				Plecoptera	Perlidae	Acroneuria	kosztarabi	Acroneuria kosztarabi Kondratieff & Kirchner, 1993	Kondratieff & Kirchner, 1993			0	1	0	0	0	0	1	adult	male								US	New York	Clinton	659 Cumberland Head Road	NY: Clinton Co.BLT, Lake Champlain, 659 Cumberland Head Road, 44.6988N-73.3971W, 7/5/2013, L. Myers	2013-07-05	Lake Champlain	lake	black light trap				Luke W. Myers	https://orcid.org/0000-0002-0775-0416	44.6988	-73.3971	44.6988, -73.3971	1	10	35.91572952 m	0-100
PreservedSpecimen	LCRI				Plecoptera	Perlidae	Acroneuria	kosztarabi	Acroneuria kosztarabi Kondratieff & Kirchner, 1993	Kondratieff & Kirchner, 1993			0	0	0	0	6	0	6	immature									US	New York	Clinton	659 Cumberland Head Road	NY: Clinton Co., Lake Champlain, 659 Cumberland Head Road, 44.6988N-73.3971W, 7/3/2018, L. Myers	2018-07-03	Lake Champlain	lake					Luke W. Myers	https://orcid.org/0000-0002-0775-0416	44.6988	-73.3971	44.6988, -73.3971	1	10	35.91572952 m	0-100
PreservedSpecimen	LCRI				Plecoptera	Perlidae	Acroneuria	kosztarabi	Acroneuria kosztarabi Kondratieff & Kirchner, 1993	Kondratieff & Kirchner, 1993			0	0	0	0	1	0	1	immature									US	New York	Clinton	659 Cumberland Head Road	NY: Clinton Co., Lake Champlain, 659 Cumberland Head Road, 44.6988N-73.3971W, 6/27/2018, L. Myers	2018-06-27	Lake Champlain	lake					Luke W. Myers	https://orcid.org/0000-0002-0775-0416	44.6988	-73.3971	44.6988, -73.3971	1	10	35.91572952 m	0-100
PreservedSpecimen	CUIC				Plecoptera	Perlidae	Acroneuria	kosztarabi	Acroneuria kosztarabi Kondratieff & Kirchner, 1993	Kondratieff & Kirchner, 1993			1	0	0	0	0	0	1	adult	female								US	New York	Warren	Juanito Jolour		1920	Lake George	lake							43.5724	-73.6073	43.5724, -73.6073	1	10	99.07953644 m	0-100
PreservedSpecimen	PERC		Midwest Plecoptera 4478		Plecoptera	Perlidae	Acroneuria	kosztarabi	Acroneuria kosztarabi Kondratieff & Kirchner, 1993	Kondratieff & Kirchner, 1993			0	0	0	0	1	0	1	immature		R. Edward DeWalt	https://orcid.org/0000-0001-9985-9250	2022	Acroneuria nr. kosztarabi, 1 N, Det. R. E. DeWalt, 2022 | Acroneuria frisoni, 1N, Det. R.E. DeWalt, Nov. 2007 | Plecoptera Perlidae Acroneuria sp. Det.D. Koss				US	New York	Clinton	5 mi S Plattsburgh, Valcours Is., Smugglers Harbor	New York: Lake Champlain, 5 mi S. Plattsburgh Valcours Is., Smuggler Harbor, 3 July 1966, D. Koss	1966-07-03	Lake Champlain	lake					D. T. Koss		44.5733	-73.43134	44.5733, -73.43134	2	1000	28.42000008 m	0-100
MaterialCitation				Stark, B.P. & Gaufin, A.R. (1976) The nearctic species of Acroneuria (Plecoptera: Perlidae). Journal of the Kansas Entomological Society, 49(2), 221–253. Available at http://www.jstor.org/stable/25082817	Plecoptera	Perlidae	Acroneuria	lycorias	Acroneuria lycorias (Newman, 1839)	(Newman, 1839)			1	1	0	0	0	0	2	adult	female | male								US	New York	Tompkins	Ithaca											42.44056	-76.49694	42.44056, -76.49694	3	10000	124.9744339 m	100-200
PreservedSpecimen	INHS		INHS Plecoptera 14471		Plecoptera	Perlidae	Acroneuria	lycorias	Acroneuria lycorias (Newman, 1839)	(Newman, 1839)			1	0	0	0	0	0	1	adult	female	Bill P. Stark	https://orcid.org/0000-0002-8579-3016	1974	Acroneuria lycorias (Newman) Det. B. Stark 1974 | Acroneuria lycorias (Newman) Det. T.H. Frison 1938 | Acroneuria lycorias (Newman) Det. Claassen				US	New York	Tompkins	Ithaca	Ithaca, N.Y 27-June-1914	1914-06-27							Peter W. Claassen	http://www.wikidata.org/entity/Q21338368	42.44056	-76.49694	42.44056, -76.49694	3	10000	124.9744339 m	100-200
MaterialCitation				Needham, J.G. & Claassen, P.W. (1925) A Monograph of the Plecoptera or Stoneflies of America North of Mexico. The Thomas Say Foundation, II, 1–397. Available at http://www.archive.org/details/monographofpleco00need	Plecoptera	Perlidae	Acroneuria	lycorias	Acroneuria lycorias (Newman, 1839)	(Newman, 1839)			0	0	0	0	0	0	0	adult									US	New York	Essex			1923-06-28	Artists Brook	stream					Peter W. Claassen	http://www.wikidata.org/entity/Q21338368	44.1271	-73.8051	44.1271, -73.8051	2	1000	569.4914551 m	500-600
MaterialCitation				Needham, J.G. & Claassen, P.W. (1925) A Monograph of the Plecoptera or Stoneflies of America North of Mexico. The Thomas Say Foundation, II, 1–397. Available at http://www.archive.org/details/monographofpleco00need	Plecoptera	Perlidae	Acroneuria	lycorias	Acroneuria lycorias (Newman, 1839)	(Newman, 1839)			0	0	0	0	0	0	0										US	New York	Tompkins	at McLean		1915-06-11		bogs							42.54881	-76.26626	42.54881, -76.26626	1	10	339.6278381 m	300-400
PreservedSpecimen	LCRI				Plecoptera	Perlidae	Acroneuria	lycorias	Acroneuria lycorias (Newman, 1839)	(Newman, 1839)			0	1	0	0	0	0	1	adult	male								US	New York	Essex	Rt. 22, Willsboro	NY: Essex Co., Boquet River, Rt. 22, Willsboro, 44.3642N-73.3904W, 7/23/2013, L. Myers	2013-07-23	Boquet River	river					Luke W. Myers	https://orcid.org/0000-0002-0775-0416	44.3642	-73.3904	44.3642, -73.3904	1	10	48.51449966 m	0-100
MaterialCitation				Needham, J.G. & Claassen, P.W. (1925) A Monograph of the Plecoptera or Stoneflies of America North of Mexico. The Thomas Say Foundation, II, 1–397. Available at http://www.archive.org/details/monographofpleco00need	Plecoptera	Perlidae	Acroneuria	lycorias	Acroneuria lycorias (Newman, 1839)	(Newman, 1839)			0	0	0	0	0	0	0										US	New York	Wyoming	Castile		1923									42.6289	-78.0547	42.6289, -78.0547	2	1000	414.6418457 m	400-500
MaterialCitation				Needham, J.G. & Claassen, P.W. (1925) A Monograph of the Plecoptera or Stoneflies of America North of Mexico. The Thomas Say Foundation, II, 1–397. Available at http://www.archive.org/details/monographofpleco00need	Plecoptera	Perlidae	Acroneuria	lycorias	Acroneuria lycorias (Newman, 1839)	(Newman, 1839)			0	0	0	0	0	0	0										US	New York	Essex			1923-06-28	Chapel Pond	pond					Peter W. Claassen	http://www.wikidata.org/entity/Q21338368	44.1427	-73.7513	44.1427, -73.7513	2	1000	497.5662842 m	400-500
MaterialCitation				Needham, J.G. & Claassen, P.W. (1925) A Monograph of the Plecoptera or Stoneflies of America North of Mexico. The Thomas Say Foundation, II, 1–397. Available at http://www.archive.org/details/monographofpleco00need	Plecoptera	Perlidae	Acroneuria	lycorias	Acroneuria lycorias (Newman, 1839)	(Newman, 1839)			0	0	0	0	0	0	0	adult									US	New York	Erie	Colden		1908-06-07							E. P. Van Duzee	http://www.wikidata.org/entity/Q5344793	42.644	-78.685	42.644, -78.685	2	1000	329.7470093 m	300-400
PreservedSpecimen	CSUIC				Plecoptera	Perlidae	Acroneuria	lycorias	Acroneuria lycorias (Newman, 1839)	(Newman, 1839)			1	0	0	0	0	0	1	adult	female								US	New York	Warren	Rt. 8 mm 1022	NY: Warren Co.BLT, E. B. Sacandaga River, Rt. 8 mm 1022, 43.5256N-74.1491833333333W, 6/25/2007, L. Myers and B.C. Kondratieff	2007-06-25	East Branch Sacandaga River	river	black light trap				Luke W. Myers | Boris C. Kondratieff	https://orcid.org/0000-0002-0775-0416 | https://orcid.org/0000-0002-6455-5481	43.5256	-74.14918333	43.5256, -74.14918333	1	10	415.0742188 m	400-500
PreservedSpecimen	CSUIC				Plecoptera	Perlidae	Acroneuria	lycorias	Acroneuria lycorias (Newman, 1839)	(Newman, 1839)			1	1	0	0	0	0	2	adult	female | male								US	New York	Warren	Rt. 8 mm 1022	NY: Warren Co., E. B. Sacandaga River, Rt. 8 mm 1022, 43.5256N-74.1491833333333W, 5/30/2009, L. Myers and B. C. Kondratieff	2009-05-30	East Branch Sacandaga River	river					Luke W. Myers | Boris C. Kondratieff	https://orcid.org/0000-0002-0775-0416 | https://orcid.org/0000-0002-6455-5481	43.5256	-74.14918333	43.5256, -74.14918333	1	10	415.0742188 m	400-500
MaterialCitation				Needham, J.G. & Claassen, P.W. (1925) A Monograph of the Plecoptera or Stoneflies of America North of Mexico. The Thomas Say Foundation, II, 1–397. Available at http://www.archive.org/details/monographofpleco00need	Plecoptera	Perlidae	Acroneuria	lycorias	Acroneuria lycorias (Newman, 1839)	(Newman, 1839)			0	0	0	0	0	0	0										US	New York	Orange/Putnam	Fort Montgomery		--05-21		river							41.3314	-73.9872	41.3314, -73.9872	2	1000	48.97936249 m	0-100
MaterialCitation				Needham, J.G. & Claassen, P.W. (1925) A Monograph of the Plecoptera or Stoneflies of America North of Mexico. The Thomas Say Foundation, II, 1–397. Available at http://www.archive.org/details/monographofpleco00need	Plecoptera	Perlidae	Acroneuria	lycorias	Acroneuria lycorias (Newman, 1839)	(Newman, 1839)			0	0	0	0	0	0	0										US	New York	Fulton	Gloversville		--06-13							C. P. Alexander		43.0528	-74.3441	43.0528, -74.3441	2	1000	249.7143402 m	200-300
PreservedSpecimen	CSUIC				Plecoptera	Perlidae	Acroneuria	lycorias	Acroneuria lycorias (Newman, 1839)	(Newman, 1839)			1	0	0	0	0	0	1	adult	female								US	New York	Warren	Jct. Rt. 30 and Glen Athol Rd.	NY: Warren Co., Hudson River, Jct. Rt. 30 and Glen Athol Rd., 43.5828333333333N-73.8608666666667W, 6/26/2007, L. Myers and B.C. Kondratieff	2007-06-26	Hudson River	river					Luke W. Myers | Boris C. Kondratieff	https://orcid.org/0000-0002-0775-0416 | https://orcid.org/0000-0002-6455-5481	43.58283333	-73.86086667	43.58283333, -73.86086667	1	10	226.6799774 m	200-300
PreservedSpecimen	LCRI				Plecoptera	Perlidae	Acroneuria	lycorias	Acroneuria lycorias (Newman, 1839)	(Newman, 1839)			1	0	0	0	0	0	1	adult	female								US	New York	Clinton	Soper Rd. NYSEG Substation	NY: Clinton Co.BLT, Main Stem Saranac River, Soper Rd. NYSEG Substation, 44.6397833333333N-73.7467W, 6/21/2006, L. Myers	2006-06-21	Main Stem Saranac River	river	black light trap				Luke W. Myers	https://orcid.org/0000-0002-0775-0416	44.63978333	-73.7467	44.63978333, -73.7467	1	10	232.9226532 m	200-300
MaterialCitation				Needham, J.G. & Claassen, P.W. (1925) A Monograph of the Plecoptera or Stoneflies of America North of Mexico. The Thomas Say Foundation, II, 1–397. Available at http://www.archive.org/details/monographofpleco00need	Plecoptera	Perlidae	Acroneuria	lycorias	Acroneuria lycorias (Newman, 1839)	(Newman, 1839)			0	0	0	0	0	0	0										US	New York	Cattaraugus	Otto		1903-06									42.3563	-78.8319	42.3563, -78.8319	2	1000	383.2538757 m	300-400
MaterialCitation				Needham, J.G. & Claassen, P.W. (1925) A Monograph of the Plecoptera or Stoneflies of America North of Mexico. The Thomas Say Foundation, II, 1–397. Available at http://www.archive.org/details/monographofpleco00need	Plecoptera	Perlidae	Acroneuria	lycorias	Acroneuria lycorias (Newman, 1839)	(Newman, 1839)			0	0	0	0	0	0	0										US	New York	Rockland	Ramapo		--05-21									41.1409	-74.1687	41.1409, -74.1687	2	1000	98.02046967 m	0-100
PreservedSpecimen	CSUIC				Plecoptera	Perlidae	Acroneuria	lycorias	Acroneuria lycorias (Newman, 1839)	(Newman, 1839)			0	1	0	0	0	0	1	adult	male								US	New York	Warren	Rt. 9 Warrensburg	NY: Warren Co., Schroon River, Rt. 9 Warrensburg, 43.48805N-73.7618333333333W, 6/26/2007, L. Myers and B.C. Kondratieff	2007-06-26	Schroon River	river					Luke W. Myers | Boris C. Kondratieff	https://orcid.org/0000-0002-0775-0416 | https://orcid.org/0000-0002-6455-5481	43.48805	-73.76183333	43.48805, -73.76183333	1	10	204.0190582 m	200-300
MaterialCitation				Needham, J.G. & Claassen, P.W. (1925) A Monograph of the Plecoptera or Stoneflies of America North of Mexico. The Thomas Say Foundation, II, 1–397. Available at http://www.archive.org/details/monographofpleco00need	Plecoptera	Perlidae	Acroneuria	lycorias	Acroneuria lycorias (Newman, 1839)	(Newman, 1839)			0	0	0	0	0	0	0										US	New York	Tompkins	The Hermitage		--06-10	Cayuga Lake	lake					Cornelius Betten		42.460357	-76.506692	42.460357, -76.506692	2	1000	117.5377655 m	100-200
MaterialCitation				Newman, E.A. (1839) On the Synonymy of the Perlites, together with brief charaters of the old and of a few new species. Art. IV. Magazine of Natural History, 3(25), 32–37, 84–90. Available at http://www.archive.org/details/magazineofnatura13loud | Ricker, 1938???	Plecoptera	Perlidae	Acroneuria	lycorias	Acroneuria lycorias (Newman, 1839)	(Newman, 1839)		lectotype	1	0	0	0	0	0	1	adult	female								US	New York	Oneida/Herkimer	Trenton Falls									Hope		43.2711	-75.1598	43.2711, -75.1598	2	1000	230.6951447 m	200-300
PreservedSpecimen	NYSM				Plecoptera	Perlidae	Acroneuria	lycorias	Acroneuria lycorias (Newman, 1839)	(Newman, 1839)			1	0	0	0	0	0	1	adult	female								US	New York	Essex	Rt. 86 in Wilmington	NY: Essex Co.BLT, W. B. Ausable River, Rt. 86 in Wilmington, 44.3885166666667N-73.8156833333333W, 6/26/2007, L. Myers and B.C. Kondratieff	2007-06-26	West Branch Ausable River	river	black light trap				Luke W. Myers | Boris C. Kondratieff	https://orcid.org/0000-0002-0775-0416 | https://orcid.org/0000-0002-6455-5481	44.38851667	-73.81568333	44.38851667, -73.81568333	1	10	309.1968994 m	300-400
PreservedSpecimen	INHS		INHS Plecoptera 14435		Plecoptera	Perlidae	Acroneuria	lycorias	Acroneuria lycorias (Newman, 1839)	(Newman, 1839)			0	0	0	0	0	1	1	exuvia				1942	Acroneuria lycorias (Newman) Det. T.H. Frison 1942				US	New York	Hamilton	near Indian Lake	Cedar River near Indian Lake Adirondack Pk. N.Y. June 20, 1941 Frison + Ross	1941-06-20	Cedar River	river					Theodore Henry Frison | Herbert Holdsworth Ross	http://www.wikidata.org/entity/Q21340727 | http://www.wikidata.org/entity/Q22106426	43.78106	-74.29998	43.78106, -74.29998	1	10	506.2151794 m	500-600
PreservedSpecimen	INHS		INHS Plecoptera 14478		Plecoptera	Perlidae	Acroneuria	lycorias	Acroneuria lycorias (Newman, 1839)	(Newman, 1839)			0	0	0	0	8	0	8	immature		Theodore Henry Frison	http://www.wikidata.org/entity/Q21340727	1942	Acroneuria lycorias (Newman) Det. T.H. Frison 1942				US	New York	Sullivan	Beaverkill	Beaver Kill Beaver Kill, N.Y. July 29, 1935	1935-07-29	Beaver Kill Creek	stream							41.9814	-74.83621	41.9814, -74.83621	1	10	455.0711365 m	400-500
PreservedSpecimen	INHS		INHS Plecoptera 14479		Plecoptera	Perlidae	Acroneuria	lycorias	Acroneuria lycorias (Newman, 1839)	(Newman, 1839)			0	0	0	0	6	0	6	immature		Theodore Henry Frison	http://www.wikidata.org/entity/Q21340727	1942	Acroneuria lycorias (Newman) Det. T.H. Frison 1942				US	New York	Sullivan	Beaverkill	Beaver Kill Beaver Kill, N.Y. July 29, 1935	1935-07-29	Beaver Kill Creek	stream							41.9814	-74.83621	41.9814, -74.83621	1	10	455.0711365 m	400-500
PreservedSpecimen	INHS		INHS Plecoptera 14487		Plecoptera	Perlidae	Acroneuria	lycorias	Acroneuria lycorias (Newman, 1839)	(Newman, 1839)			2	0	0	0	0	0	2	adult	female	Theodore Henry Frison	http://www.wikidata.org/entity/Q21340727	1937	Acroneuria lycorias (Newman) Det. T.H. Frison 1937				US	New York	Delaware	Hancock	E. Branch Delaware R., Hancock, N.Y. July 23, 1935	1935-07-23	East Branch Delaware River	river					Henry K. Townes	http://www.wikidata.org/entity/Q16557405	41.95288	-75.27997	41.95288, -75.27997	2	1000	272.4208679 m	200-300
PreservedSpecimen	INHS		INHS Plecoptera 14458		Plecoptera	Perlidae	Acroneuria	lycorias	Acroneuria lycorias (Newman, 1839)	(Newman, 1839)			3	0	0	0	0	0	3	adult	female	Bill P. Stark	https://orcid.org/0000-0002-8579-3016	1974	Acroneuria lycorias (Newman) Det. B. Stark 1974 | Acroneuria lycorias (Newman) Det. T.H. Frison 1940				US	New York	Delaware	Hancock	Delaware R. Hancock, N.Y. June 8, 1940 Preston Jennings	1940-06-08	Delaware River	river					Preston J. Jennings		41.95389	-75.28083	41.95389, -75.28083	2	1000	280.875 m	200-300
PreservedSpecimen	INHS		INHS Plecoptera 14460		Plecoptera	Perlidae	Acroneuria	lycorias	Acroneuria lycorias (Newman, 1839)	(Newman, 1839)			0	2	0	0	0	0	2	adult	male	Bill P. Stark	https://orcid.org/0000-0002-8579-3016	1974	Acroneuria lycorias (Newman) Det. B. Stark 1974 | Acroneuria lycorias (Newman) Det. T.H. Frison 1940				US	New York	Delaware	Hancock	Delaware R. Hancock, N.Y. June 8, 1940 Preston Jennings	1940-06-08	Delaware River	river					Preston J. Jennings		41.95389	-75.28083	41.95389, -75.28083	2	1000	280.875 m	200-300
PreservedSpecimen	INHS		INHS Plecoptera 14459		Plecoptera	Perlidae	Acroneuria	lycorias	Acroneuria lycorias (Newman, 1839)	(Newman, 1839)			4	0	0	0	0	0	4	adult	female	Bill P. Stark	https://orcid.org/0000-0002-8579-3016	1974	Acroneuria lycorias (Newman) Det. B. Stark 1974 | Acroneuria lycorias (Newman) Det. T.H. Frison 1940				US	New York	Delaware	Hancock	Delaware R. Hancock, N.Y. June 8, 1940 Preston Jennings	1940-06-08	Delaware River	river					Preston J. Jennings		41.95389	-75.28083	41.95389, -75.28083	2	1000	280.875 m	200-300
PreservedSpecimen	INHS		INHS Plecoptera 14461		Plecoptera	Perlidae	Acroneuria	lycorias	Acroneuria lycorias (Newman, 1839)	(Newman, 1839)			2	0	0	0	0	0	2	adult	female	Bill P. Stark	https://orcid.org/0000-0002-8579-3016	1974	Acroneuria lycorias (Newman) Det. B. Stark 1974 | Acroneuria lycorias (Newman) Det. T.H. Frison 1940				US	New York	Delaware	Cooks Falls	Beaverkill Cr., N.Y. May 24, 1936 Preston Jennings	1936-05-24	Beaver Kill Creek	stream					Preston J. Jennings		41.94778	-74.98083	41.94778, -74.98083	1	10	352.6764832 m	300-400
PreservedSpecimen	INHS		INHS Plecoptera 14456		Plecoptera	Perlidae	Acroneuria	lycorias	Acroneuria lycorias (Newman, 1839)	(Newman, 1839)			0	0	0	0	2	0	2	immature		Theodore Henry Frison	http://www.wikidata.org/entity/Q21340727	1940	Acroneuria lycorias (Newman) Det. T.H. Frison 1940				US	New York	Delaware	Cooks Falls	Cooks Falls, N.Y. Beaverkill Cr. May 21, 1939 (Preston Jennings)	1939-05-21	Beaver Kill Creek	stream					Preston J. Jennings		41.94778	-74.98083	41.94778, -74.98083	1	10	352.6764832 m	300-400
PreservedSpecimen	INHS		INHS Plecoptera 14462		Plecoptera	Perlidae	Acroneuria	lycorias	Acroneuria lycorias (Newman, 1839)	(Newman, 1839)			0	0	0	0	3	0	3	immature		Theodore Henry Frison	http://www.wikidata.org/entity/Q21340727	1939	Acroneuria lycorias (Newman) Det. T.H. Frison 1939				US	New York	Oneida	Taberg	Taberg, N.Y., May 30, 1937, Fish Cr., P. Jennings	1937-05-30	Fish Creek	stream					Preston J. Jennings		43.30204	-75.61797	43.30204, -75.61797	2	1000	149.5859833 m	100-200
PreservedSpecimen	INHS		INHS Plecoptera 14498		Plecoptera	Perlidae	Acroneuria	lycorias	Acroneuria lycorias (Newman, 1839)	(Newman, 1839)			3	0	0	0	0	0	3	adult	female	Bill P. Stark	https://orcid.org/0000-0002-8579-3016	1974	Acroneuria lycorias (Newman), Det. B. Stark 1974 | Acroneuria lycorias (Newman), Det. T.H. Frison 1937				US	New York	Otsego	Oneonta	Oneonta, N.Y., July 5, 1935, H.K. Townes	1935-07-05							Henry K. Townes	http://www.wikidata.org/entity/Q16557405	42.45278	-75.06417	42.45278, -75.06417	3	10000	344.107666 m	300-400
PreservedSpecimen	INHS		INHS Plecoptera 14490		Plecoptera	Perlidae	Acroneuria	lycorias	Acroneuria lycorias (Newman, 1839)	(Newman, 1839)			0	1	0	0	0	0	1	adult	male	Bill P. Stark	https://orcid.org/0000-0002-8579-3016	1974	Acroneuria lycorias (Newman) Det. T.H. Frison 1937 | Acroneuria lycorias (Newman) Det. B. Stark 1974				US	New York	Otsego	Oneonta	Oneonta, NY VIII.5.1935 H.K. Townes	1935-07-05							Henry K. Townes	http://www.wikidata.org/entity/Q16557405	42.45278	-75.06417	42.45278, -75.06417	3	10000	344.107666 m	300-400
PreservedSpecimen	INHS		INHS Insect Collection 300094		Plecoptera	Perlidae	Acroneuria	lycorias	Acroneuria lycorias (Newman, 1839)	(Newman, 1839)			3	0	0	0	0	0	3	adult	female	R. Edward DeWalt	https://orcid.org/0000-0001-9985-9250	2006	Acroneuria lycorias, 3 F, Det. R. E. DeWalt, Aug. 2006 | Acroneuria lycorias (New.), 3 F, Det. T. H. Frison, 1937				US	New York	Otsego	Oneonta	Susquehanna R. at Oneonta, N.Y. VII-5-35	1935-07-05	Susquehanna River	river					Henry K. Townes	http://www.wikidata.org/entity/Q16557405	42.45277	-75.06418	42.45277, -75.06418	2	1000	344.107666 m	300-400
PreservedSpecimen	INHS		INHS Plecoptera 14474		Plecoptera	Perlidae	Acroneuria	lycorias	Acroneuria lycorias (Newman, 1839)	(Newman, 1839)			3	0	0	0	0	0	3	adult	female	Bill P. Stark	https://orcid.org/0000-0002-8579-3016	1974	Acroneuria lycorias (Newman) Det. B. Stark 1974 | Acroneuria lycorias (Newman) Det. T.H. Frison 1937			C.W.T. Type female COLL. M.C.Z., 11321, Perla excavata Bks. T.H. Frison, Aug. 1939	US	New York	Otsego	Oneonta	Susquehanna R. at Oneonta, N.Y. VII-5-35	1935-07-05	Susquehanna River	river					Henry K. Townes	http://www.wikidata.org/entity/Q16557405	42.45277	-75.06418	42.45277, -75.06418	2	1000	344.107666 m	300-400
PreservedSpecimen	ND		Midwest Plecoptera 9328		Plecoptera	Perlidae	Acroneuria	lycorias	Acroneuria lycorias (Newman, 1839)	(Newman, 1839)			0	0	0	0	1	0	1	immature		R. Edward DeWalt	https://orcid.org/0000-0001-9985-9250	2009	Acroneuria lycorias, N, Det. DeWalt, 2009 | Plecoptera Perlidae Acroneuria Det: LD Cline (Usinger 1956)				US	New York	Sullivan	Beaverkill	Beaver Kill, N.Y. 4/21/1974, D. Despommier	1974-04-21	Beaver Kill River	stream					D. Despommier		41.98135	-74.83612	41.98135, -74.83612	2	1000	455.7608948 m	400-500
PreservedSpecimen	ND		Midwest Plecoptera 9327		Plecoptera	Perlidae	Acroneuria	lycorias	Acroneuria lycorias (Newman, 1839)	(Newman, 1839)			0	0	0	0	1	0	1	immature		R. Edward DeWalt	https://orcid.org/0000-0001-9985-9250	2009	Acroneuria lycorias, N, Det. DeWalt, 2009 | Perlidae Acroneuria sp., Det. J. Peloquin 2/6/76				US	New York	Sullivan	Beaverkill	Beaver Kill, N.Y. 4/21/1974, D. Despommier	1974-04-21	Beaver Kill River	stream					D. Despommier		41.98135	-74.83612	41.98135, -74.83612	2	1000	455.7608948 m	400-500
PreservedSpecimen	INHS		INHS Plecoptera 5334		Plecoptera	Perlidae	Agnetina	capitata	Agnetina capitata (Pictet, 1841)	(Pictet, 1841)			0	0	0	0	7	0	7	immature		R. Edward DeWalt	https://orcid.org/0000-0001-9985-9250	2008	Agnetina capitata, 7 N Det. R. E. DeWalt, 2008 | Neophasganophora capitata (Pictet), T. H. Frison 1937				US	New York	Tompkins	Ithaca	Ithaca, N.Y. Sept. 4, 1936 (Harvey Bowman)	1936-09-04							H. Bowman		42.44056	-76.49694	42.44056, -76.49694	3	10000	124.9744339 m	100-200
MaterialCitation				Claassen, P.W. (1931) Plecoptera nymphs of American (north of Mexico). The Thomas Say Foundation, 3, 1–199.	Plecoptera	Perlidae	Agnetina	capitata	Agnetina capitata (Pictet, 1841)	(Pictet, 1841)			0	0	0	0	1	0	1	immature									US	New York	Tompkins	Ithaca											42.44056	-76.49694	42.44056, -76.49694	3	10000	124.9744339 m	100-200
PreservedSpecimen	INHS		INHS Plecoptera 5333		Plecoptera	Perlidae	Agnetina	capitata	Agnetina capitata (Pictet, 1841)	(Pictet, 1841)			0	0	0	0	7	0	7	immature		R. Edward DeWalt	https://orcid.org/0000-0001-9985-9250	2008	Agnetina capitata, 7 N Det. R. E. DeWalt, 2008 | Neophasganophora capitata (Pictet), T. H. Frison 1937	label says 8N, but only 7 specimens		8N	US	New York	Tompkins	Ithaca	Ithaca, N.Y. Sept. 9, 1936 (Harvey Bowman)	1936-09-09							H. Bowman		42.44056	-76.49694	42.44056, -76.49694	3	10000	124.9744339 m	100-200
PreservedSpecimen	CSUIC				Plecoptera	Perlidae	Agnetina	capitata	Agnetina capitata (Pictet, 1841)	(Pictet, 1841)			0	0	0	0	3	0	3	immature									US	New York	Franklin	Coreys Rd. nr. Pickerel Pond Outlet	NY: Franklin Co., Ampersand Brook, Coreys Rd. nr. Pickerel Pond Outlet, 44.1988333333333N-74.2916W, 5/19/2007, L. Myers	2007-05-19	Ampersand Brook	stream					Luke W. Myers	https://orcid.org/0000-0002-0775-0416	44.19883333	-74.2916	44.19883333, -74.2916	1	10	474.3300781 m	400-500
PreservedSpecimen	LCRI				Plecoptera	Perlidae	Agnetina	capitata	Agnetina capitata (Pictet, 1841)	(Pictet, 1841)			0	0	0	0	1	0	1	immature									US	New York	Franklin	Coreys Rd. nr. Pickerel Pond Outlet	NY: Franklin Co., Ampersand Brook, Coreys Rd. nr. Pickerel Pond Outlet, 44.1988333333333N-74.2916W, 9/4/2008, L. Myers and D. Ruiter	2008-09-04	Ampersand Brook	stream					Luke W. Myers | D. Ruiter	https://orcid.org/0000-0002-0775-0416	44.19883333	-74.2916	44.19883333, -74.2916	1	10	474.3300781 m	400-500
PreservedSpecimen	NYSM				Plecoptera	Perlidae	Agnetina	capitata	Agnetina capitata (Pictet, 1841)	(Pictet, 1841)			2	0	0	0	0	0	2	adult	female								US	New York	Franklin	Coreys Rd. nr. Pickerel Pond Outlet	NY: Franklin Co., Ampersand Brook, Coreys Rd. nr. Pickerel Pond Outlet, 44.1988333333333N-74.2916W, 6/28/2007, L. Myers	2007-06-28	Ampersand Brook	stream					Luke W. Myers	https://orcid.org/0000-0002-0775-0416	44.19883333	-74.2916	44.19883333, -74.2916	1	10	474.3300781 m	400-500
PreservedSpecimen	NYSM				Plecoptera	Perlidae	Agnetina	capitata	Agnetina capitata (Pictet, 1841)	(Pictet, 1841)			0	2	0	0	0	0	2	adult	male								US	New York	Clinton	Rt. 9N 3mi. E of Ausable Forks	NY: Clinton Co., Ausable River, Rt. 9N 3mi. E of Ausable Forks, 44.4552N-73.61355W, 6/27/2007, L. Myers and B.C. Kondratieff	2007-06-27	Ausable River	river					Luke W. Myers | Boris C. Kondratieff	https://orcid.org/0000-0002-0775-0416 | https://orcid.org/0000-0002-6455-5481	44.4552	-73.61355	44.4552, -73.61355	1	10	150.9219666 m	100-200
PreservedSpecimen	NYSM				Plecoptera	Perlidae	Agnetina	capitata	Agnetina capitata (Pictet, 1841)	(Pictet, 1841)			0	0	0	0	1	0	1	immature									US	New York	Clinton	Rt. 9N, E. Ausable Forks	NY: Clinton Co., Ausable River, Rt. 9N, E. Ausable Forks, 44.4515N-73.6451W, 5/23/2008, L. Myers, B. C. Kondratieff and R. W. Baumann	2008-05-23	Ausable River	river					Luke W. Myers | Boris C. Kondratieff | Richard W. Baumann	https://orcid.org/0000-0002-0775-0416 | https://orcid.org/0000-0002-6455-5481 | https://orcid.org/0000-0003-0838-4080	44.4515	-73.6451	44.4515, -73.6451	1	10	158.3564606 m	100-200
PreservedSpecimen	NYCDEP				Plecoptera	Perlidae	Agnetina	capitata	Agnetina capitata (Pictet, 1841)	(Pictet, 1841)			0	0	0	0	1	0	1	immature									US	New York	Greene	Town of Windham, State Rt. 23A at Church St., Windham	NY: Greene Co., Batavia Kill, Town of Windham, State Rt. 23A at Church St., Windham, 42.305553N-74.251617W, 7/24/2000, M. Rosenfeld and C. Cutietta-Olson	2000-07-24	Batavia Kill	river					M. Rosenfeld | C. Cutietta-Olson		42.305553	-74.251617	42.305553, -74.251617	1	10	467.9971619 m	400-500
PreservedSpecimen	NYCDEP				Plecoptera	Perlidae	Agnetina	capitata	Agnetina capitata (Pictet, 1841)	(Pictet, 1841)			0	0	0	0	1	0	1	immature									US	New York	Delaware	Town of Roxbury, downstream of Grand Gorge wastewater treatment plant, accessed from Van Akin Road off State Rt. 23	NY: Delaware Co., Bear Kill, Town of Roxbury, downstream of Grand Gorge wastewater treatment plant, accessed from Van Akin Road off State Rt. 23, 42.362677N-74.491623W, 9/10/1998, M. Rosenfeld and C. Cutietta-Olson	1998-09-10	Bear Kill	stream					M. Rosenfeld | C. Cutietta-Olson		42.362677	-74.491623	42.362677, -74.491623	1	10	426.3369141 m	400-500
PreservedSpecimen	NYCDEP				Plecoptera	Perlidae	Agnetina	capitata	Agnetina capitata (Pictet, 1841)	(Pictet, 1841)			0	0	0	0	1	0	1	immature									US	New York	Ulster	Town of Shandaken, E. of Miller Road off County Rt. 40	NY: Ulster Co., Beaver Kill, Town of Shandaken, E. of Miller Road off County Rt. 40, 42.047394N-74.269731W, 9/16/1998, M. Rosenfeld and C. Cutietta-Olson	1998-09-16	Beaver Kill	stream					M. Rosenfeld | C. Cutietta-Olson		42.047394	-74.269731	42.047394, -74.269731	1	10	228.1422729 m	200-300
MaterialCitation				Needham, J.G. & Claassen, P.W. (1925) A Monograph of the Plecoptera or Stoneflies of America North of Mexico. The Thomas Say Foundation, II, 1–397. Available at http://www.archive.org/details/monographofpleco00need	Plecoptera	Perlidae	Agnetina	capitata	Agnetina capitata (Pictet, 1841)	(Pictet, 1841)			0	0	0	0	0	0	0										US	New York	Broome	Binghamton		--07-22									42.0986	-75.9193	42.0986, -75.9193	3	10000	263.9685974 m	200-300
PreservedSpecimen	LCRI				Plecoptera	Perlidae	Agnetina	capitata	Agnetina capitata (Pictet, 1841)	(Pictet, 1841)			0	0	0	0	1	0	1	immature									US	New York	Essex	Rt. 9 Jct. Otis Lane	NY: Essex Co., Boquet River, Rt. 9 Jct. Otis Lane, 44.1804N-73.6143W, 2/17/2008, L. Myers and R. Mowrey	2008-02-17	Boquet River	river					Luke W. Myers | R. Mowrey	https://orcid.org/0000-0002-0775-0416	44.1804	-73.6143	44.1804, -73.6143	1	10	169.9386749 m	100-200
PreservedSpecimen	NYSM				Plecoptera	Perlidae	Agnetina	capitata	Agnetina capitata (Pictet, 1841)	(Pictet, 1841)			0	0	0	0	1	0	1	immature									US	New York	Essex	Rt. 9N, S. Elizabethtown	NY: Essex Co., Boquet River, Rt. 9N, S. Elizabethtown, 44.2125N-73.5839W, 5/23/2008, L. Myers, B. C. Kondratieff and R. W. Baumann	2008-05-23	Boquet River	river					Luke W. Myers | Boris C. Kondratieff | Richard W. Baumann	https://orcid.org/0000-0002-0775-0416 | https://orcid.org/0000-0002-6455-5481 | https://orcid.org/0000-0003-0838-4080	44.2125	-73.5839	44.2125, -73.5839	1	10	163.6797791 m	100-200
PreservedSpecimen	NYCDEP				Plecoptera	Perlidae	Agnetina	capitata	Agnetina capitata (Pictet, 1841)	(Pictet, 1841)			0	0	0	0	1	0	1	immature									US	New York	Delaware	Town of Middletown, downstream of private bridge in Arkville North of State Rt. 28, 2.35 miles east of Village of Margaretville	NY: Delaware Co., Bush Kill, Town of Middletown, downstream of private bridge in Arkville North of State Rt. 28, 2.35 miles east of Village of Margaretville, 42.150188N-74.605091W, 9/18/2001, M. Rosenfeld and C. Cutietta-Olson	2001-09-18	Bush Kill	river					M. Rosenfeld | C. Cutietta-Olson		42.150188	-74.605091	42.150188, -74.605091	1	10	427.7341614 m	400-500
PreservedSpecimen	NYCDEP				Plecoptera	Perlidae	Agnetina	capitata	Agnetina capitata (Pictet, 1841)	(Pictet, 1841)			0	0	0	0	1	0	1	immature									US	New York	Delaware	Town of Middletown, downstream of private bridge in Arkville North of State Rt. 28, 2.35 miles east of Village of Margaretville	NY: Delaware Co., Bush Kill, Town of Middletown, downstream of private bridge in Arkville North of State Rt. 28, 2.35 miles east of Village of Margaretville, 42.150188N-74.605091W, 9/8/2000, M. Rosenfeld and C. Cutietta-Olson	2000-09-08	Bush Kill	river					M. Rosenfeld | C. Cutietta-Olson		42.150188	-74.605091	42.150188, -74.605091	1	10	427.7341614 m	400-500
PreservedSpecimen	NYSM				Plecoptera	Perlidae	Agnetina	capitata	Agnetina capitata (Pictet, 1841)	(Pictet, 1841)			0	0	0	0	0	1	1	exuvia									US	New York	Broome			2009-06-06	Chenango River	river					Erin L. White		42.17	-75.8345	42.17, -75.8345	2	1000	261.8453674 m	200-300
PreservedSpecimen	NYCDEP				Plecoptera	Perlidae	Agnetina	capitata	Agnetina capitata (Pictet, 1841)	(Pictet, 1841)			0	0	0	0	1	0	1	immature									US	New York	Sullivan	Town of Neversink, downstream of State Rt. 42 crossing, Grahamsville, NY	NY: Sullivan Co., Chestnut Creek, Town of Neversink, downstream of State Rt. 42 crossing, Grahamsville, NY, 41.844594N-74.544581W, 9/14/2000, M. Rosenfeld and C. Cutietta-Olson	2000-09-14	Chestnut Creek	stream					M. Rosenfeld | C. Cutietta-Olson		41.844594	-74.544581	41.844594, -74.544581	1	10	279.4790344 m	200-300
PreservedSpecimen	CSUIC				Plecoptera	Perlidae	Agnetina	capitata	Agnetina capitata (Pictet, 1841)	(Pictet, 1841)			0	0	0	0	1	0	1	immature									US	New York	Columbia	Rt. 66 nr. Hudson	NY: Columbia Co., Claverack Creek, Rt. 66 nr. Hudson, 42.2549333333333N-73.7533833333333W, 6/27/2011, L. Myers and J. Myers	2011-06-27	Claverack Creek	stream					Luke W. Myers | J. Myers	https://orcid.org/0000-0002-0775-0416	42.25493333	-73.75338333	42.25493333, -73.75338333	1	10	37.99271011 m	0-100
PreservedSpecimen	CSUIC				Plecoptera	Perlidae	Agnetina	capitata	Agnetina capitata (Pictet, 1841)	(Pictet, 1841)			2	0	0	0	0	0	2	adult	female					W/ Eggs			US	New York	Columbia	Stone Mill Rd. off Rt. 23B	NY: Columbia Co.reared, July 10, 2008, W/ Eggs, Taghkanic Creek, Stone Mill Rd. off Rt. 23B, 42.1917N-73.7555W, 6/18/2008, L. Myers	2008-06-18	Taghkanic Creek	stream	reared	2008-07-10			Luke W. Myers	https://orcid.org/0000-0002-0775-0416	42.1917	-73.7555	42.1917, -73.7555	1	10	49.59409714 m	0-100
MaterialCitation				Needham, J.G. & Claassen, P.W. (1925) A Monograph of the Plecoptera or Stoneflies of America North of Mexico. The Thomas Say Foundation, II, 1–397. Available at http://www.archive.org/details/monographofpleco00need	Plecoptera	Perlidae	Agnetina	capitata	Agnetina capitata (Pictet, 1841)	(Pictet, 1841)			0	0	0	0	0	0	0										US	New York	Wayne	Clyde		--07-26									43.0836	-76.8698	43.0836, -76.8698	2	1000	121.3815994 m	100-200
PreservedSpecimen	CSUIC				Plecoptera	Perlidae	Agnetina	capitata	Agnetina capitata (Pictet, 1841)	(Pictet, 1841)			0	2	0	0	0	0	2	adult	male								US	New York	Clinton	Standish Rd. High Banks	NY: Clinton Co., Cold Brook, Standish Rd. High Banks, 44.6191333333333N-73.9031833333333W, 7/27/2007, L. Myers	2007-07-27	Cold Brook	stream					Luke W. Myers	https://orcid.org/0000-0002-0775-0416	44.61913333	-73.90318333	44.61913333, -73.90318333	1	10	420.5776367 m	400-500
PreservedSpecimen	LCRI				Plecoptera	Perlidae	Agnetina	capitata	Agnetina capitata (Pictet, 1841)	(Pictet, 1841)			0	1	0	0	0	0	1	adult	male								US	New York	Clinton	Standish Rd. High Banks	NY: Clinton Co., Cold Brook, Standish Rd. High Banks, 44.6191333333333N-73.9031833333333W, 7/31/2008, L. Myers and C. Bingelli	2008-07-31	Cold Brook	stream					Luke W. Myers | C. Binggeli	https://orcid.org/0000-0002-0775-0416	44.61913333	-73.90318333	44.61913333, -73.90318333	1	10	420.5776367 m	400-500
PreservedSpecimen	CSUIC				Plecoptera	Perlidae	Agnetina	capitata	Agnetina capitata (Pictet, 1841)	(Pictet, 1841)			1	0	0	0	0	0	1	adult	female								US	New York	Clinton	Standish Rd. High Banks	NY: Clinton Co.BLT, Cold Brook, Standish Rd. High Banks, 44.6191333333333N-73.9031833333333W, 6/26/2006, L. Myers	2006-06-26	Cold Brook	stream	black light trap				Luke W. Myers	https://orcid.org/0000-0002-0775-0416	44.61913333	-73.90318333	44.61913333, -73.90318333	1	10	420.5776367 m	400-500
PreservedSpecimen	LCRI				Plecoptera	Perlidae	Agnetina	capitata	Agnetina capitata (Pictet, 1841)	(Pictet, 1841)			0	0	0	0	5	0	5	immature									US	New York	Clinton	Standish Rd. High Banks	NY: Clinton Co., Cold Brook, Standish Rd. High Banks, 44.6191333333333N-73.9031833333333W, 5/26/2006, L. Myers	2006-05-26	Cold Brook	stream					Luke W. Myers	https://orcid.org/0000-0002-0775-0416	44.61913333	-73.90318333	44.61913333, -73.90318333	1	10	420.5776367 m	400-500
PreservedSpecimen	CSUIC				Plecoptera	Perlidae	Agnetina	capitata	Agnetina capitata (Pictet, 1841)	(Pictet, 1841)			0	0	0	0	3	0	3	immature									US	New York	Essex	High Peaks Wilderness Area	NY: Essex Co., Cold River, High Peaks Wilderness Area, 44.08865N-74.2653166666667W, 5/11/2006, L. Myers	2006-05-11	Cold River	river					Luke W. Myers	https://orcid.org/0000-0002-0775-0416	44.08865	-74.26531667	44.08865, -74.26531667	1	10	499.7395325 m	400-500
PreservedSpecimen	NYSM				Plecoptera	Perlidae	Agnetina	capitata	Agnetina capitata (Pictet, 1841)	(Pictet, 1841)			0	0	0	0	1	0	1	immature									US	New York	Rensselaer	Jct. Southeast Hollow and Comstock Hollow Rds.	NY: Rensselaer Co., Comstock Hollow, Jct. Southeast Hollow and Comstock Hollow Rds., 42.6775N-73.3359W, 7/15/2008, L. Myers	2008-07-15	Comstock Hollow	stream					Luke W. Myers	https://orcid.org/0000-0002-0775-0416	42.6775	-73.3359	42.6775, -73.3359	1	10	331.916687 m	300-400
PreservedSpecimen	CSUIC				Plecoptera	Perlidae	Agnetina	capitata	Agnetina capitata (Pictet, 1841)	(Pictet, 1841)			0	0	0	0	2	0	2	immature									US	New York	Essex	Aundrus Rd. Upper Jay	NY: Essex Co., E. B. Ausable River, Aundrus Rd. Upper Jay, 44.3138666666667N-73.7856W, 5/10/2006, L. Myers	2006-05-10	East Branch Ausable River	river					Luke W. Myers	https://orcid.org/0000-0002-0775-0416	44.31386667	-73.7856	44.31386667, -73.7856	1	10	217.8508148 m	200-300
PreservedSpecimen	CSUIC				Plecoptera	Perlidae	Agnetina	capitata	Agnetina capitata (Pictet, 1841)	(Pictet, 1841)			0	6	0	0	0	0	6	adult	male								US	New York	Essex	Rt. 9N nr. Rattlesnake Knob	NY: Essex Co., E. B. Ausable River, Rt. 9N nr. Rattlesnake Knob, 44.3476333333333N-73.7587166666667W, 6/27/2007, L. Myers and B.C. Kondratieff	2007-06-27	East Branch Ausable River	river					Luke W. Myers | Boris C. Kondratieff	https://orcid.org/0000-0002-0775-0416 | https://orcid.org/0000-0002-6455-5481	44.34763333	-73.75871667	44.34763333, -73.75871667	1	10	202.2847595 m	200-300
PreservedSpecimen	NYCDEP				Plecoptera	Perlidae	Agnetina	capitata	Agnetina capitata (Pictet, 1841)	(Pictet, 1841)			0	0	0	0	1	0	1	immature									US	New York	Delaware	Town of Middletown, west of State Rts. 28/30, approximately 3/4 mile south of Bridge Street in the Village of Margaretville	NY: Delaware Co., E. B. Delaware River, Town of Middletown, west of State Rts. 28/30, approximately 3/4 mile south of Bridge Street in the Village of Margaretville, 42.131725N-74.668322W, 9/15/1998, M. Rosenfeld and C. Cutietta-Olson	1998-09-15	East Branch Delaware River	river					M. Rosenfeld | C. Cutietta-Olson		42.131725	-74.668322	42.131725, -74.668322	1	10	395.4492188 m	300-400
PreservedSpecimen	NYCDEP				Plecoptera	Perlidae	Agnetina	capitata	Agnetina capitata (Pictet, 1841)	(Pictet, 1841)			0	0	0	0	2	0	2	immature									US	New York	Delaware	Town of Middletown, west of State Rts. 28/30, approximately 3/4 mile south of Bridge Street in the Village of Margaretville	NY: Delaware Co., E. B. Delaware River, Town of Middletown, west of State Rts. 28/30, approximately 3/4 mile south of Bridge Street in the Village of Margaretville, 42.131725N-74.668322W, 9/7/2005, M. Rosenfeld and C. Cutietta-Olson	2005-09-07	East Branch Delaware River	river					M. Rosenfeld | C. Cutietta-Olson		42.131725	-74.668322	42.131725, -74.668322	1	10	395.4492188 m	300-400
PreservedSpecimen	NYCDEP				Plecoptera	Perlidae	Agnetina	capitata	Agnetina capitata (Pictet, 1841)	(Pictet, 1841)			0	0	0	0	1	0	1	immature									US	New York	Greene	Town of Jewett, approximately 250 feet downstream of State Rt. 23A crossing	NY: Greene Co., East Kill, Town of Jewett, approximately 250 feet downstream of State Rt. 23A crossing, 42.236119N-74.318434W, 9/6/2005, M. Rosenfeld and C. Cutietta-Olson	2005-09-06	East Kill	river					M. Rosenfeld | C. Cutietta-Olson		42.236119	-74.318434	42.236119, -74.318434	1	10	423.7511597 m	400-500
PreservedSpecimen	NYCDEP				Plecoptera	Perlidae	Agnetina	capitata	Agnetina capitata (Pictet, 1841)	(Pictet, 1841)			0	0	0	0	1	0	1	immature									US	New York	Ulster	Town of Shandaken, upstream of Fox Hollow Road crossing south of State Rt. 28	NY: Ulster Co., Esopus Creek, Town of Shandaken, upstream of Fox Hollow Road crossing south of State Rt. 28, 42.117423N-74.379224W, 9/11/1998, M. Rosenfeld and C. Cutietta-Olson	1998-09-11	Esopus Creek	stream					M. Rosenfeld | C. Cutietta-Olson		42.117423	-74.379224	42.117423, -74.379224	1	10	305.0011597 m	300-400
PreservedSpecimen	NYSM				Plecoptera	Perlidae	Agnetina	capitata	Agnetina capitata (Pictet, 1841)	(Pictet, 1841)			0	0	0	0	1	0	1	immature									US	New York	Clinton	True Brook Rd.	NY: Clinton Co., Fall Brook, True Brook Rd., 44.6503N-73.8382W, 3/17/2009, L. Myers and T. Mihuc	2009-03-17	Fall Brook	stream					Luke W. Myers | Timothy B. Mihuc	https://orcid.org/0000-0002-0775-0416 | https://orcid.org/0009-0008-2157-7577	44.6503	-73.8382	44.6503, -73.8382	1	10	380.5045776 m	300-400
MaterialCitation				Needham, J.G. & Claassen, P.W. (1925) A Monograph of the Plecoptera or Stoneflies of America North of Mexico. The Thomas Say Foundation, II, 1–397. Available at http://www.archive.org/details/monographofpleco00need	Plecoptera	Perlidae	Agnetina	capitata	Agnetina capitata (Pictet, 1841)	(Pictet, 1841)			0	0	0	0	0	0	0										US	New York	Fulton	Gloversville		1910-06-13							C. P. Alexander		43.0528	-74.3441	43.0528, -74.3441	2	1000	249.7143402 m	200-300
PreservedSpecimen		CCDNA			Plecoptera	Perlidae	Agnetina	capitata	Agnetina capitata (Pictet, 1841)	(Pictet, 1841)			0	0	0	0	4	0	4	immature									US	New York	Cortland	Rt. 393 nr. East Virgil	NY: Cortland Co., Gridley Creek, Rt. 393 nr. East Virgil, 42.4944N-76.1062W, 2/19/2008, L. Myers	2008-02-19	Gridley Creek	stream					Luke W. Myers	https://orcid.org/0000-0002-0775-0416	42.4944	-76.1062	42.4944, -76.1062	1	10	361.2752075 m	300-400
PreservedSpecimen	NYSM				Plecoptera	Perlidae	Agnetina	capitata	Agnetina capitata (Pictet, 1841)	(Pictet, 1841)			0	0	0	0	1	0	1	immature									US	New York	Essex	Hurricane Rd.	NY: Essex Co., Jackson Brook, Hurricane Rd., 44.223N-73.7478W, 5/23/2008, L. Myers, B. C. Kondratieff and R. W. Baumann	2008-05-23	Jackson Brook	stream					Luke W. Myers | Boris C. Kondratieff | Richard W. Baumann	https://orcid.org/0000-0002-0775-0416 | https://orcid.org/0000-0002-6455-5481 | https://orcid.org/0000-0003-0838-4080	44.223	-73.7478	44.223, -73.7478	1	10	485.085144 m	400-500
PreservedSpecimen		CCDNA			Plecoptera	Perlidae	Agnetina	capitata	Agnetina capitata (Pictet, 1841)	(Pictet, 1841)			1	0	0	0	0	0	1	adult	female								US	New York	Delaware	Grant Rd.	NY: Delaware Co., Johnson Hollow Brook, Grant Rd., 42.31475N-74.4704333333333W, 6/25/2007, L. Myers and B.C. Kondratieff	2007-06-25	Johnson Hollow Brook	stream					Luke W. Myers | Boris C. Kondratieff	https://orcid.org/0000-0002-0775-0416 | https://orcid.org/0000-0002-6455-5481	42.31475	-74.47043333	42.31475, -74.47043333	1	10	471.5271301 m	400-500
PreservedSpecimen	INHS		INHS Plecoptera 5509		Plecoptera	Perlidae	Agnetina	capitata	Agnetina capitata (Pictet, 1841)	(Pictet, 1841)			0	2	0	0	0	0	2	adult	male	Mitchell A. Harris		1993	Agnetina capitata (Pictet), Det. M.A. Harris 1993 | Neophasganophora capitata (Pictet), T. H. Frison 1937				US	New York	Tompkins	Varna	Varna, N. Y. June 24, 1937 D.T. Ries	1937-06-24	Fall Creek	stream					D. T. Ries		42.45677	-76.43862	42.45677, -76.43862	2	1000	272.2136841 m	200-300
PreservedSpecimen	NYSM				Plecoptera	Perlidae	Agnetina	capitata	Agnetina capitata (Pictet, 1841)	(Pictet, 1841)			1	0	0	0	0	0	1	adult	female								US	New York	Essex	790M		1986-07-05	Lake Stevens	lake					T. L. McCabe		44.4027	-73.8772	44.4027, -73.8772	2	1000	707.8051758 m	700-800
PreservedSpecimen	NYSM				Plecoptera	Perlidae	Agnetina	capitata	Agnetina capitata (Pictet, 1841)	(Pictet, 1841)			1	0	0	0	0	0	1	adult	female								US	New York	Greene	Lanesville, 412 meters	NY: Greene Co.BLT, Lanesville, 412 meters, 6/28/1978, T.L. McCabe	1978-06-28			black light trap				T. L. McCabe		42.1333	-74.2526	42.1333, -74.2526	2	1000	452.3231201 m	400-500
PreservedSpecimen	NYSM				Plecoptera	Perlidae	Agnetina	capitata	Agnetina capitata (Pictet, 1841)	(Pictet, 1841)			1	1	0	0	0	0	2	adult	female | male								US	New York	Greene	Lanesville, 412 meters	NY: Greene Co.BLT, Lanesville, 412 meters, 7/27/1978, T.L. McCabe	1978-07-27			black light trap				T. L. McCabe		42.1333	-74.2526	42.1333, -74.2526	2	1000	452.3231201 m	400-500
PreservedSpecimen	NYSM				Plecoptera	Perlidae	Agnetina	capitata	Agnetina capitata (Pictet, 1841)	(Pictet, 1841)			2	0	0	0	0	0	2	adult	female								US	New York	Greene	Lanesville, 412 meters	NY: Greene Co.BLT, Lanesville, 412 meters, 7/21/1978, T.L. McCabe	1978-07-21			black light trap				T. L. McCabe		42.1333	-74.2526	42.1333, -74.2526	2	1000	452.3231201 m	400-500
PreservedSpecimen	NYSM				Plecoptera	Perlidae	Agnetina	capitata	Agnetina capitata (Pictet, 1841)	(Pictet, 1841)			1	0	0	0	0	0	1	adult	female								US	New York	Greene	Lanesville, 412 meters	NY: Greene Co.BLT, Lanesville, 412 meters, 7/19/1978, T.L. McCabe	1978-07-19			black light trap				T. L. McCabe		42.1333	-74.2526	42.1333, -74.2526	2	1000	452.3231201 m	400-500
PreservedSpecimen	NYSM				Plecoptera	Perlidae	Agnetina	capitata	Agnetina capitata (Pictet, 1841)	(Pictet, 1841)			1	0	0	0	0	0	1	adult	female								US	New York	Greene	Lanesville, 412 meters	NY: Greene Co., Lanesville, 412 meters, 7/7/1978, T.L. McCabe	1978-07-07							T. L. McCabe		42.1333	-74.2526	42.1333, -74.2526	2	1000	452.3231201 m	400-500
PreservedSpecimen	NYSM				Plecoptera	Perlidae	Agnetina	capitata	Agnetina capitata (Pictet, 1841)	(Pictet, 1841)			0	0	0	0	1	0	1	immature									US	New York	Schoharie	Mill Valley Rd.	NY: Schoharie Co., Line Creek, Mill Valley Rd., 42.5948N-74.3583W, 5/21/2008, L. Myers, B. C. Kondratieff and R. W. Baumann	2008-05-21	Line Creek	stream					Luke W. Myers | Boris C. Kondratieff | Richard W. Baumann	https://orcid.org/0000-0002-0775-0416 | https://orcid.org/0000-0002-6455-5481 | https://orcid.org/0000-0003-0838-4080	42.5948	-74.3583	42.5948, -74.3583	1	10	228.4564819 m	200-300
PreservedSpecimen	NYSM				Plecoptera	Perlidae	Agnetina	capitata	Agnetina capitata (Pictet, 1841)	(Pictet, 1841)			0	0	0	0	1	0	1	immature									US	New York	Schoharie	Mill Valley Rd., W. Middleburgh	NY: Schoharie Co., Line Creek, Mill Valley Rd., W. Middleburgh, 42.5948N-74.3581W, 8/12/2009, L. Myers	2009-08-12	Line Creek	stream					Luke W. Myers	https://orcid.org/0000-0002-0775-0416	42.5948	-74.3581	42.5948, -74.3581	1	10	228.4564819 m	200-300
PreservedSpecimen	NYCDEP				Plecoptera	Perlidae	Agnetina	capitata	Agnetina capitata (Pictet, 1841)	(Pictet, 1841)			0	0	0	0	4	0	4	immature									US	New York	Ulster	Town of Shandaken/Olive border, approximately 150 feet east of State Rt. 28 crossing, south of Winnie Road	NY: Ulster Co., Little Beaver Kill, Town of Shandaken/Olive border, approximately 150 feet east of State Rt. 28 crossing, south of Winnie Road, 42.019263N-74.267911W, 9/11/2003, M. Rosenfeld and C. Cutietta-Olson	2003-09-11	Little Beaver Kill	river					M. Rosenfeld | C. Cutietta-Olson		42.019263	-74.267911	42.019263, -74.267911	1	10	205.5024719 m	200-300
PreservedSpecimen	NYSM				Plecoptera	Perlidae	Agnetina	capitata	Agnetina capitata (Pictet, 1841)	(Pictet, 1841)			1	0	0	0	0	0	1	adult	female								US	New York	Clinton	Chazy Lions Recreation Park, Chazy	NY: Clinton Co., Little Chazy River, Chazy Lions Recreation Park, Chazy, 44.8959N-73.4332W, 6/16/2008, C. Martine	2008-06-16	Little Chazy River	river					C. Martine		44.8959	-73.4332	44.8959, -73.4332	1	10	35.02009583 m	0-100
PreservedSpecimen	BYU				Plecoptera	Perlidae	Agnetina	capitata	Agnetina capitata (Pictet, 1841)	(Pictet, 1841)			0	2	0	0	0	0	2	adult	male								US	New York	Tompkins	Rt. 13	NY: Tompkins Co., Lower Creek, Rt. 13, 6/14/1991, Whiting	1991-06-14	Lower Creek	stream					Whiting		42.4764	-76.4137	42.4764, -76.4137	2	1000	306.0425415 m	300-400
PreservedSpecimen	LCRI				Plecoptera	Perlidae	Agnetina	capitata	Agnetina capitata (Pictet, 1841)	(Pictet, 1841)			0	0	0	0	1	0	1	immature									US	New York	Clinton	Pup Hill Rd.	NY: Clinton Co., Main Stem Saranac River, Pup Hill Rd., 44.6116166666667N-73.7913W, 6/19/2006, L. Myers	2006-06-19	Main Stem Saranac River	river					Luke W. Myers	https://orcid.org/0000-0002-0775-0416	44.61161667	-73.7913	44.61161667, -73.7913	1	10	320.8129272 m	300-400
PreservedSpecimen	NYSM	NYSMDNA			Plecoptera	Perlidae	Agnetina	capitata	Agnetina capitata (Pictet, 1841)	(Pictet, 1841)			0	1	0	0	0	0	1	adult	male								US	New York	Clinton	River Rd. nr. Morrisonville	NY: Clinton Co., Main Stem Saranac River, River Rd. nr. Morrisonville, 44.69265N-73.5714333333333W, 6/22/2006, L. Myers	2006-06-22	Main Stem Saranac River	river					Luke W. Myers	https://orcid.org/0000-0002-0775-0416	44.69265	-73.57143333	44.69265, -73.57143333	1	10	112.9590302 m	100-200
MaterialCitation				Needham JG, Claassen PW (1926) Order Plecoptera, pp. 57-59. In: Leonard MD (Ed.) A List of the Insects of New York, with a List of the Spiders and Certain Other Allied Groups. 101. Cornell University Agricultural Experiment Station, Memoir, Ithaca, NY, 1121 pp. URL: https://digital.library.cornell.edu/catalog/chla7251474_8551_001	Plecoptera	Perlidae	Agnetina	capitata	Agnetina capitata (Pictet, 1841)	(Pictet, 1841)			0	0	0	0	0	0	0										US	New York	Tompkins	Malloryville		--06									42.5326	-76.3083	42.5326, -76.3083	2	1000	334.175415 m	300-400
PreservedSpecimen	CSUIC				Plecoptera	Perlidae	Agnetina	capitata	Agnetina capitata (Pictet, 1841)	(Pictet, 1841)			0	4	0	0	0	0	4	adult	male								US	New York	Schoharie	Rt. 2 nr. North Blenheim	NY: Schoharie Co., Mill Creek, Rt. 2 nr. North Blenheim, 42.4691N-74.4606W, 6/25/2007, L. Myers and B.C. Kondratieff	2007-06-25	Mill Creek	stream					Luke W. Myers | Boris C. Kondratieff	https://orcid.org/0000-0002-0775-0416 | https://orcid.org/0000-0002-6455-5481	42.4691	-74.4606	42.4691, -74.4606	1	10	263.994812 m	200-300
PreservedSpecimen	NYSM				Plecoptera	Perlidae	Agnetina	capitata	Agnetina capitata (Pictet, 1841)	(Pictet, 1841)			0	1	0	0	0	0	1	adult	male								US	New York	Warren	Rt. 8 nr. Weavertown	NY: Warren Co., Mill Creek, Rt. 8 nr. Weavertown, 43.6282666666667N-73.9451833333333W, 6/26/2007, L. Myers and B.C. Kondratieff	2007-06-26	Mill Creek	stream					Luke W. Myers | Boris C. Kondratieff	https://orcid.org/0000-0002-0775-0416 | https://orcid.org/0000-0002-6455-5481	43.62826667	-73.94518333	43.62826667, -73.94518333	1	10	318.3267517 m	300-400
PreservedSpecimen	CSUIC				Plecoptera	Perlidae	Agnetina	capitata	Agnetina capitata (Pictet, 1841)	(Pictet, 1841)			0	2	0	0	0	0	2	adult	male								US	New York	Lewis	Turin Rd.	NY: Lewis Co., Mill Creek, Turin Rd., 43.6318833333333N-75.3933333333333W, 6/29/2007, L. Myers and B.C. Kondratieff	2007-06-29	Mill Creek	stream					Luke W. Myers | Boris C. Kondratieff	https://orcid.org/0000-0002-0775-0416 | https://orcid.org/0000-0002-6455-5481	43.63188333	-75.39333333	43.63188333, -75.39333333	1	10	351.2531128 m	300-400
PreservedSpecimen	BYU				Plecoptera	Perlidae	Agnetina	capitata	Agnetina capitata (Pictet, 1841)	(Pictet, 1841)			0	1	0	0	0	0	1	adult	male								US	New York	Clinton	HWY 11 east of Ellenburgh	NY: Clinton Co., N. B. Great Chazy River, HWY 11 east of Ellenburgh, 44.8942N-73.83113W, 7/14/1999, R.W. Baumann	1999-07-14	North Branch Great Chazy River	river					Richard W. Baumann	https://orcid.org/0000-0003-0838-4080	44.8942	-73.83113	44.8942, -73.83113	1	10	286.8839722 m	200-300
PreservedSpecimen	CSUIC				Plecoptera	Perlidae	Agnetina	capitata	Agnetina capitata (Pictet, 1841)	(Pictet, 1841)			0	0	0	0	3	0	3	immature									US	New York	Oswego	Co. Rt. 17 Upstream of Reservoir	NY: Oswego Co., N. B. Salmon River, Co. Rt. 17 Upstream of Reservoir, 43.5874N-75.8478W, 5/28/2009, L. Myers and B. C. Kondratieff	2009-05-28	North Branch Salmon River	river					Luke W. Myers | Boris C. Kondratieff	https://orcid.org/0000-0002-0775-0416 | https://orcid.org/0000-0002-6455-5481	43.5874	-75.8478	43.5874, -75.8478	1	10	318.1807251 m	300-400
PreservedSpecimen	CSUIC				Plecoptera	Perlidae	Agnetina	capitata	Agnetina capitata (Pictet, 1841)	(Pictet, 1841)			0	2	0	0	0	0	2	adult	male								US	New York	Franklin	Goldsmith Rd.	NY: Franklin Co., N. B. Saranac River, Goldsmith Rd., 44.5571333333333N-74.0258W, 6/26/2006, L. Myers	2006-06-26	North Branch Saranac River	river					Luke W. Myers	https://orcid.org/0000-0002-0775-0416	44.55713333	-74.0258	44.55713333, -74.0258	1	10	404.3484497 m	400-500
PreservedSpecimen	CSUIC				Plecoptera	Perlidae	Agnetina	capitata	Agnetina capitata (Pictet, 1841)	(Pictet, 1841)			0	0	0	0	3	0	3	immature									US	New York	Franklin	Goldsmith Rd.	NY: Franklin Co., N. B. Saranac River, Goldsmith Rd., 44.5571333333333N-74.0258W, 5/29/2006, L. Myers	2006-05-29	North Branch Saranac River	river					Luke W. Myers	https://orcid.org/0000-0002-0775-0416	44.55713333	-74.0258	44.55713333, -74.0258	1	10	404.3484497 m	400-500
PreservedSpecimen	CSUIC				Plecoptera	Perlidae	Agnetina	capitata	Agnetina capitata (Pictet, 1841)	(Pictet, 1841)			0	0	0	0	2	0	2	immature									US	New York	Franklin	Goldsmith Rd.	NY: Franklin Co., N. B. Saranac River, Goldsmith Rd., 44.5571333333333N-74.0258W, 6/25/2006, L. Myers	2006-06-25	North Branch Saranac River	river					Luke W. Myers	https://orcid.org/0000-0002-0775-0416	44.55713333	-74.0258	44.55713333, -74.0258	1	10	404.3484497 m	400-500
PreservedSpecimen	CSUIC				Plecoptera	Perlidae	Agnetina	capitata	Agnetina capitata (Pictet, 1841)	(Pictet, 1841)			0	0	0	0	1	0	1	immature									US	New York	Franklin	Loon Lake Rd.	NY: Franklin Co., N. B. Saranac River, Loon Lake Rd., 44.5392666666667N-74.0514833333333W, 3/15/2006, L. Myers	2006-03-15	North Branch Saranac River	river					Luke W. Myers	https://orcid.org/0000-0002-0775-0416	44.53926667	-74.05148333	44.53926667, -74.05148333	1	10	451.8115845 m	400-500
MaterialCitation				Needham, J.G. & Claassen, P.W. (1925) A Monograph of the Plecoptera or Stoneflies of America North of Mexico. The Thomas Say Foundation, II, 1–397. Available at http://www.archive.org/details/monographofpleco00need	Plecoptera	Perlidae	Agnetina	capitata	Agnetina capitata (Pictet, 1841)	(Pictet, 1841)			0	0	0	0	0	0	0										US	New York	Rensselaer	Nassau		--06-22									42.5159	-73.6101	42.5159, -73.6101	3	10000	122.3657761 m	100-200
PreservedSpecimen	NYSM				Plecoptera	Perlidae	Agnetina	capitata	Agnetina capitata (Pictet, 1841)	(Pictet, 1841)			0	0	0	0	1	0	1	immature									US	New York	Essex	Shackett Rd.	NY: Essex Co., Nichols Brook, Shackett Rd., 44.2696N-73.8351W, 5/23/2008, L. Myers, B. C. Kondratieff and R. W. Baumann	2008-05-23	Nichols Brook	stream					Luke W. Myers | Boris C. Kondratieff | Richard W. Baumann	https://orcid.org/0000-0002-0775-0416 | https://orcid.org/0000-0002-6455-5481 | https://orcid.org/0000-0003-0838-4080	44.2696	-73.8351	44.2696, -73.8351	1	10	449.3564148 m	400-500
PreservedSpecimen	CSUIC				Plecoptera	Perlidae	Agnetina	capitata	Agnetina capitata (Pictet, 1841)	(Pictet, 1841)			0	0	0	0	1	0	1	immature									US	New York	Essex	Moss Road, Lewis	NY: Essex Co., North Branch Boquet River, Moss Road, Lewis, 44.3144N-73.5176W, 4/6/2010, L. Myers	2010-04-06	North Branch Boquet River	river					Luke W. Myers	https://orcid.org/0000-0002-0775-0416	44.3144	-73.5176	44.3144, -73.5176	1	10	143.9992676 m	100-200
MaterialCitation				Needham JG, Claassen PW (1926) Order Plecoptera, pp. 57-59. In: Leonard MD (Ed.) A List of the Insects of New York, with a List of the Spiders and Certain Other Allied Groups. 101. Cornell University Agricultural Experiment Station, Memoir, Ithaca, NY, 1121 pp. URL: https://digital.library.cornell.edu/catalog/chla7251474_8551_001	Plecoptera	Perlidae	Agnetina	capitata	Agnetina capitata (Pictet, 1841)	(Pictet, 1841)			0	0	0	0	0	0	0										US	New York	Cayuga	North Fair Haven		--07									43.33264	-76.699718	43.33264, -76.699718	2	1000	78.61094666 m	0-100
MaterialCitation				Needham, J.G. & Claassen, P.W. (1925) A Monograph of the Plecoptera or Stoneflies of America North of Mexico. The Thomas Say Foundation, II, 1–397. Available at http://www.archive.org/details/monographofpleco00need	Plecoptera	Perlidae	Agnetina	capitata	Agnetina capitata (Pictet, 1841)	(Pictet, 1841)			0	0	0	0	0	0	0										US	New York	St. Lawrence	Ogdensburg		1906-07-19							Cornelius Betten		44.6931	-75.4915	44.6931, -75.4915	2	1000	76.78541565 m	0-100
MaterialCitation				Claassen, P.W. (1931) Plecoptera nymphs of American (north of Mexico). The Thomas Say Foundation, 3, 1–199.	Plecoptera	Perlidae	Agnetina	capitata	Agnetina capitata (Pictet, 1841)	(Pictet, 1841)			0	0	0	0	1	0	1	immature									US	New York	Oneida	Oneida Co.											43.196425	-75.444965	43.196425, -75.444965	4	100000	130.9063568 m	100-200
MaterialCitation				James H. Johnson. 1981. Food habits and dietary overlap of perlid stoneflies (Plecoptera) in a tributary of Lake Ontario. Canadian Journal of Zoology. 59(10): 2030-2037. https://doi.org/10.1139/z81-276	Plecoptera	Perlidae	Agnetina	capitata	Agnetina capitata (Pictet, 1841)	(Pictet, 1841)			0	0	0	0	0	0	0										US	New York	Oswego			1973-09	Orwell Brook	stream					J. H. Johnson		43.52555	-76.01389	43.52555, -76.01389	2	1000	157.5941925 m	100-200
PreservedSpecimen	CSUIC				Plecoptera	Perlidae	Agnetina	capitata	Agnetina capitata (Pictet, 1841)	(Pictet, 1841)			0	1	0	0	0	0	1	adult	male								US	New York	St. Lawrence	CR-27	NY: St. Lawrence Co., Oswegatchie River, CR-27, 44.2391N-75.0932W, 6/30/2009, L. Myers	2009-06-30	Oswegatchie River	river					Luke W. Myers	https://orcid.org/0000-0002-0775-0416	44.2391	-75.0932	44.2391, -75.0932	1	10	310.8734741 m	300-400
PreservedSpecimen	NYSM				Plecoptera	Perlidae	Agnetina	capitata	Agnetina capitata (Pictet, 1841)	(Pictet, 1841)			1	0	0	0	0	0	1	adult	female								US	New York	Essex	River Rd., 0.5 miles S. Rt. 86	NY: Essex Co.BLT, Oxbow, W.B. Ausable River, River Rd., 0.5 miles S. Rt. 86, 44.2928N-73.9343W, 6/24/2009, L. Myers and T. Mihuc	2009-06-24	Oxbow, West Branch Ausable River	river	black light trap				Luke W. Myers | Timothy B. Mihuc	https://orcid.org/0000-0002-0775-0416 | https://orcid.org/0009-0008-2157-7577	44.2928	-73.9343	44.2928, -73.9343	1	10	500.6633301 m	500-600
PreservedSpecimen	LCRI				Plecoptera	Perlidae	Agnetina	capitata	Agnetina capitata (Pictet, 1841)	(Pictet, 1841)			0	0	0	0	5	0	5	immature									US	New York	Essex	Bonniview Rd nr. Wilmington	NY: Essex Co., Pettigrew Brook, Bonniview Rd nr. Wilmington, 44.4302N-73.8003W, 5/10/2006, L. Myers	2006-05-10	Pettigrew Brook	stream					Luke W. Myers	https://orcid.org/0000-0002-0775-0416	44.4302	-73.8003	44.4302, -73.8003	1	10	401.8969421 m	400-500
PreservedSpecimen	NYCDEP				Plecoptera	Perlidae	Agnetina	capitata	Agnetina capitata (Pictet, 1841)	(Pictet, 1841)			0	0	0	0	3	0	3	immature									US	New York	Delaware	Town of Middletown, upstream of Old Rt. 28, just east of Big Red Kill Road, Village of Fleischmanns	NY: Delaware Co., Red Kill, Town of Middletown, upstream of Old Rt. 28, just east of Big Red Kill Road, Village of Fleischmanns, 42.159378N-74.555885W, 9/5/2003, M. Rosenfeld and C. Cutietta-Olson	2003-09-05	Red Kill	river					M. Rosenfeld | C. Cutietta-Olson		42.159378	-74.555885	42.159378, -74.555885	1	10	441.9039307 m	400-500
PreservedSpecimen	NYSM				Plecoptera	Perlidae	Agnetina	capitata	Agnetina capitata (Pictet, 1841)	(Pictet, 1841)			0	0	0	0	1	0	1	immature									US	New York	Tompkins	Ringwood Branch		1973-04-13	Cascadilla Creek	stream					Jeffrey K. Barnes		42.4297	-76.3831	42.4297, -76.3831	2	1000	325.401886 m	300-400
PreservedSpecimen	NYSM				Plecoptera	Perlidae	Agnetina	capitata	Agnetina capitata (Pictet, 1841)	(Pictet, 1841)			0	1	0	0	0	0	1	adult	male								US	New York	Essex	Nugent Rd. Jay Water Supply Tower	NY: Essex Co.BLT, Rocky Branch, Nugent Rd. Jay Water Supply Tower, 44.3486N-73.7147W, 6/26/2008, L. Myers, T. Mihuc and R. Mowrey	2008-06-26	Rocky Branch	stream	black light trap				Luke W. Myers | Timothy B. Mihuc | R. Mowrey	https://orcid.org/0000-0002-0775-0416 | https://orcid.org/0009-0008-2157-7577	44.3486	-73.7147	44.3486, -73.7147	1	10	267.1378174 m	200-300
PreservedSpecimen	NYSM				Plecoptera	Perlidae	Agnetina	capitata	Agnetina capitata (Pictet, 1841)	(Pictet, 1841)			1	0	0	0	0	0	1	adult	female								US	New York	Clinton	Silver Lake Rd.	NY: Clinton Co.BLT, S. B. Saranac River, Silver Lake Rd., 44.5913N-73.8394166666667W, 6/27/2006, L. Myers	2006-06-27	South Branch Saranac River	river	black light trap				Luke W. Myers	https://orcid.org/0000-0002-0775-0416	44.5913	-73.83941667	44.5913, -73.83941667	1	10	341.3683777 m	300-400
PreservedSpecimen	CSUIC				Plecoptera	Perlidae	Agnetina	capitata	Agnetina capitata (Pictet, 1841)	(Pictet, 1841)			0	0	0	0	1	0	1	immature									US	New York	Clinton	Silver Lake Rd.	NY: Clinton Co., S. B. Saranac River, Silver Lake Rd., 44.5913N-73.8394166666667W, 3/15/2006, L. Myers	2006-03-15	South Branch Saranac River	river					Luke W. Myers	https://orcid.org/0000-0002-0775-0416	44.5913	-73.83941667	44.5913, -73.83941667	1	10	341.3683777 m	300-400
PreservedSpecimen	NYSM				Plecoptera	Perlidae	Agnetina	capitata	Agnetina capitata (Pictet, 1841)	(Pictet, 1841)			0	1	0	0	0	0	1	adult	male								US	New York	Essex	Rt. 73	NY: Essex Co., S. F. Boquet River, Rt. 73, 44.1038833333333N-73.6913166666667W, 6/27/2007, L. Myers and B.C. Kondratieff	2007-06-27	South Fork Boquet River	river					Luke W. Myers | Boris C. Kondratieff	https://orcid.org/0000-0002-0775-0416 | https://orcid.org/0000-0002-6455-5481	44.10388333	-73.69131667	44.10388333, -73.69131667	1	10	352.5375977 m	300-400
PreservedSpecimen	CSUIC				Plecoptera	Perlidae	Agnetina	capitata	Agnetina capitata (Pictet, 1841)	(Pictet, 1841)			0	0	0	0	1	0	1	immature									US	New York	Essex	Rt. 73	NY: Essex Co., S. F. Boquet River, Rt. 73, 44.1038833333333N-73.6913166666667W, 5/9/2006, L. Myers	2006-05-09	South Fork Boquet River	river					Luke W. Myers	https://orcid.org/0000-0002-0775-0416	44.10388333	-73.69131667	44.10388333, -73.69131667	1	10	352.5375977 m	300-400
PreservedSpecimen	NYSM				Plecoptera	Perlidae	Agnetina	capitata	Agnetina capitata (Pictet, 1841)	(Pictet, 1841)			0	0	0	0	2	0	2	immature									US	New York	Greene	Dave Winters Property	NY: Greene Co., Schoharie Creek, Dave Winters Property, NW, 4/30/2006, D. Winters	2006-04-30	Schoharie Creek	stream					D. Winters		42.2418	-74.36852	42.2418, -74.36852	1	10	399.4674988 m	300-400
PreservedSpecimen	NYSM				Plecoptera	Perlidae	Agnetina	capitata	Agnetina capitata (Pictet, 1841)	(Pictet, 1841)			1	0	0	0	0	0	1	adult	female								US	New York	Greene	Jct. Denning Rd. and Rt. 23A	NY: Greene Co., Schoharie Creek, Jct. Denning Rd. and Rt. 23A, 42.2163666666667N-74.2431W, 6/25/2007, L. Myers and B.C. Kondratieff	2007-06-25	Schoharie Creek	stream					Luke W. Myers | Boris C. Kondratieff	https://orcid.org/0000-0002-0775-0416 | https://orcid.org/0000-0002-6455-5481	42.21636667	-74.2431	42.21636667, -74.2431	1	10	466.9876709 m	400-500
PreservedSpecimen	NYSM				Plecoptera	Perlidae	Agnetina	capitata	Agnetina capitata (Pictet, 1841)	(Pictet, 1841)			0	0	0	0	0	1	1	exuvia									US	New York	Schoharie	Rt. 30 bridge	NY: Schoharie Co., Schoharie Creek, Rt. 30 bridge, 7/31/2008, K. Perkins	2008-07-31	Schoharie Creek	stream					K. Perkins		42.7426	-74.3269	42.7426, -74.3269	2	1000	170.4615631 m	100-200
PreservedSpecimen	CSUIC				Plecoptera	Perlidae	Agnetina	capitata	Agnetina capitata (Pictet, 1841)	(Pictet, 1841)			0	0	0	0	3	0	3	immature									US	New York	Washington	Shelving Rock Rd.	NY: Washington Co., Shelving Rock Brook, Shelving Rock Rd., 43.5519N-73.5963W, 4/30/2008, L. Myers	2008-04-30	Shelving Rock Brook	stream					Luke W. Myers	https://orcid.org/0000-0002-0775-0416	43.5519	-73.5963	43.5519, -73.5963	1	10	148.9970245 m	100-200
PreservedSpecimen	CSUIC				Plecoptera	Perlidae	Agnetina	capitata	Agnetina capitata (Pictet, 1841)	(Pictet, 1841)			0	0	0	0	1	0	1	immature									US	New York	Saratoga	Alpine Meadows Rd., S. Corinth	NY: Saratoga Co., Small Stream, Alpine Meadows Rd., S. Corinth, 43.1786N-73.904W, 2/12/2009, L. Myers	2009-02-12	tributary Saranac River	stream					Luke W. Myers	https://orcid.org/0000-0002-0775-0416	43.1786	-73.904	43.1786, -73.904	1	10	278.0938721 m	200-300
PreservedSpecimen	NYSM				Plecoptera	Perlidae	Agnetina	capitata	Agnetina capitata (Pictet, 1841)	(Pictet, 1841)			0	0	0	0	2	0	2	immature									US	New York	Herkimer	HWY 29a, SW Stratford	NY: Herkimer Co., Small Stream, HWY 29a, SW Stratford, 43.1721N-74.718W, 3/19/2009, L. Myers	2009-03-19	tributary Saranac River	stream					Luke W. Myers	https://orcid.org/0000-0002-0775-0416	43.1721	-74.718	43.1721, -74.718	1	10	327.5801392 m	300-400
PreservedSpecimen	CSUIC				Plecoptera	Perlidae	Agnetina	capitata	Agnetina capitata (Pictet, 1841)	(Pictet, 1841)			0	1	0	0	0	0	1	adult	male								US	New York	Clinton	Recore Rd., West Chazy	NY: Clinton Co.Malaise Trap, Spring, Recore Rd., West Chazy, 44.8186N-73.5411W, 6/22/2010, L. Myers	2010-06-22		spring	malaise trap				Luke W. Myers	https://orcid.org/0000-0002-0775-0416	44.8186	-73.5411	44.8186, -73.5411	1	10	119.2817307 m	100-200
PreservedSpecimen	LCRI				Plecoptera	Perlidae	Agnetina	capitata	Agnetina capitata (Pictet, 1841)	(Pictet, 1841)			0	1	0	0	0	0	1	adult	male								US	New York	Clinton	Recore Rd., West Chazy	NY: Clinton Co.Malaise Trap, Spring, Recore Rd., West Chazy, 44.8186N-73.5411W, 7/15/2014, J. Zajac	2014-07-15		spring	malaise trap				Jillian Zajac		44.8186	-73.5411	44.8186, -73.5411	1	10	119.2817307 m	100-200
PreservedSpecimen	NYCDEP				Plecoptera	Perlidae	Agnetina	capitata	Agnetina capitata (Pictet, 1841)	(Pictet, 1841)			0	0	0	0	1	0	1	immature									US	New York	Greene	Town of Hunter, State Rt. 214, approximately three-quaRt.ers of a mile North of Greene/Ulster County border	NY: Greene Co., Stony Clove, Town of Hunter, State Rt. 214, approximately three-quaRt.ers of a mile North of Greene/Ulster County border, 42.113974N-74.278228W, 9/14/1999, M. Rosenfeld and C. Cutietta-Olson	1999-09-14	Stony Clove Creek	stream					M. Rosenfeld | C. Cutietta-Olson		42.113974	-74.278228	42.113974, -74.278228	1	10	358.7823792 m	300-400
PreservedSpecimen	NYCDEP				Plecoptera	Perlidae	Agnetina	capitata	Agnetina capitata (Pictet, 1841)	(Pictet, 1841)			0	0	0	0	1	0	1	immature									US	New York	Ulster	Town of Shandaken, in Village of Phoenicia, State Rt. 214	NY: Ulster Co., Stony Clove, Town of Shandaken, in Village of Phoenicia, State Rt. 214, 42.084356N-74.317668W, 9/16/1998, M. Rosenfeld and C. Cutietta-Olson	1998-09-16	Stony Clove Creek	stream					M. Rosenfeld | C. Cutietta-Olson		42.084356	-74.317668	42.084356, -74.317668	1	10	262.9359131 m	200-300
PreservedSpecimen	NYSM				Plecoptera	Perlidae	Agnetina	capitata	Agnetina capitata (Pictet, 1841)	(Pictet, 1841)			1	0	0	0	0	0	1	adult	female								US	New York	Essex	Rt. 9N Jct. Styles Brook Rd.	NY: Essex Co., Styles Brook, Rt. 9N Jct. Styles Brook Rd., 44.2986N-73.7858W, 6/24/2009, L. Myers	2009-06-24	Styles Brook	stream					Luke W. Myers	https://orcid.org/0000-0002-0775-0416	44.2986	-73.7858	44.2986, -73.7858	1	10	232.1392822 m	200-300
PreservedSpecimen	CSUIC				Plecoptera	Perlidae	Agnetina	capitata	Agnetina capitata (Pictet, 1841)	(Pictet, 1841)			0	0	0	0	0	1	1	exuvia									US	New York	Delaware	Unadilla Fishing Access	NY: Delaware Co., Susquehanna River, Unadilla Fishing Access, 6/6/2009, E. L. White	2009-06-06	Susquehanna River	river					Erin L. White		43.3205	-75.3236	43.3205, -75.3236	2	1000	242.5268555 m	200-300
PreservedSpecimen	INHS		INHS Plecoptera 5497		Plecoptera	Perlidae	Agnetina	capitata	Agnetina capitata (Pictet, 1841)	(Pictet, 1841)			0	0	0	0	0	2	2	exuvia		R. Edward DeWalt	https://orcid.org/0000-0001-9985-9250	2008	Agnetina capitata, 2 Exv. Det. R. E. DeWalt 2008 | Neophasganophora capitata (Pictet), T. H. Frison 1941				US	New York	Essex	Tahawus	Tahawus, N. Y. June 20, 1941, Frison & Ross	1941-06-20	tributary Hudson River	stream					Theodore Henry Frison | Herbert Holdsworth Ross	http://www.wikidata.org/entity/Q21340727 | http://www.wikidata.org/entity/Q22106426	44.0505	-74.0515	44.0505, -74.0515	2	1000	535.8747559 m	500-600
PreservedSpecimen	CSUIC				Plecoptera	Perlidae	Agnetina	capitata	Agnetina capitata (Pictet, 1841)	(Pictet, 1841)			0	0	0	0	2	0	2	immature									US	New York	Madison	Jones Rd., Brookfield	NY: Madison Co., Tallette Brook, Jones Rd., Brookfield, 42.7485N-75.3491W, 5/27/2009, L. Myers and B. C. Kondratieff	2009-05-27	Tallette Brook	stream					Luke W. Myers | Boris C. Kondratieff	https://orcid.org/0000-0002-0775-0416 | https://orcid.org/0000-0002-6455-5481	42.7485	-75.3491	42.7485, -75.3491	1	10	416.3421936 m	400-500
PreservedSpecimen	NYCDEP				Plecoptera	Perlidae	Agnetina	capitata	Agnetina capitata (Pictet, 1841)	(Pictet, 1841)			0	0	0	0	3	0	3	immature									US	New York	Delaware	Town of Walton, upstream of State Rt.es. 28/206 crossing, Village of Walton	NY: Delaware Co., Third Brook, Town of Walton, upstream of State Rt.es. 28/206 crossing, Village of Walton, 42.169703N-75.137583W, 9/10/2003, M. Rosenfeld and C. Cutietta-Olson	2003-09-10	Third Brook	stream					M. Rosenfeld | C. Cutietta-Olson		42.169703	-75.137583	42.169703, -75.137583	1	10	369.2684937 m	300-400
MaterialCitation				Stark, B.P. (1986) The Nearctic species of Agnetina (Plecoptera: Perlidae). Journal of the Kansas Entomological Society, 59(3), 437–445. Available at http://www.jstor.org/stable/25084804	Plecoptera	Perlidae	Agnetina	capitata	Agnetina capitata (Pictet, 1841)	(Pictet, 1841)			0	1	0	0	0	0	1	adult	male								US	New York	Genesee	Tonawanda Indian Reservation		1959-06-10							L. L. Pechuman		43.0721	-78.444	43.0721, -78.444	2	1000	200.0249634 m	200-300
PreservedSpecimen	NYCDEP				Plecoptera	Perlidae	Agnetina	capitata	Agnetina capitata (Pictet, 1841)	(Pictet, 1841)			0	0	0	0	1	0	1	immature									US	New York	Delaware	Town of Tompkins, off Loomis Brook Road approximately one-half mile east of intersection of Loomis Brook Road and County Rt. 27	NY: Delaware Co., Town of Tompkins, off Loomis Brook Road approximately one-half mile east of intersection of Loomis Brook Road and County Rt. 27, 42.208255N-75.216589W, 9/8/2004, M. Rosenfeld and C. Cutietta-Olson	2004-09-08							M. Rosenfeld | C. Cutietta-Olson		42.208255	-75.216589	42.208255, -75.216589	1	10	476.5247803 m	400-500
PreservedSpecimen	NYCDEP				Plecoptera	Perlidae	Agnetina	capitata	Agnetina capitata (Pictet, 1841)	(Pictet, 1841)			0	0	0	0	1	0	1	immature									US	New York	Delaware	Town of Tompkins, upstream of Bullock Hill Road crossing, east of County Rt. 27	NY: Delaware Co., Town of Tompkins, upstream of Bullock Hill Road crossing, east of County Rt. 27, 42.174219N-75.279506W, 9/8/2004, M. Rosenfeld and C. Cutietta-Olson	2004-09-08							M. Rosenfeld | C. Cutietta-Olson		42.174219	-75.279506	42.174219, -75.279506	1	10	358.526886 m	300-400
PreservedSpecimen	CSUIC				Plecoptera	Perlidae	Agnetina	capitata	Agnetina capitata (Pictet, 1841)	(Pictet, 1841)			0	0	0	0	1	0	1	immature									US	New York	Clinton	Jct. Rt. 22 and Sugarbush Drive	NY: Clinton Co., Tracy Brook, Jct. Rt. 22 and Sugarbush Drive, 44.8428N-73.5142W, 4/19/2010, L. Myers	2010-04-19	Tracy Brook	stream					Luke W. Myers	https://orcid.org/0000-0002-0775-0416	44.8428	-73.5142	44.8428, -73.5142	1	10	85.21170807 m	0-100
PreservedSpecimen	NYCDEP				Plecoptera	Perlidae	Agnetina	capitata	Agnetina capitata (Pictet, 1841)	(Pictet, 1841)			0	0	0	0	1	0	1	immature									US	New York	Delaware	Town of Andes, upstream of County Rt. 1, downstream of the weir adjacent to the USGS gaging station	NY: Delaware Co., Tremper Kill, Town of Andes, upstream of County Rt. 1, downstream of the weir adjacent to the USGS gaging station, 42.189404N-74.785353W, 9/8/2000, M. Rosenfeld and C. Cutietta-Olson	2000-09-08	Tremper Kill	river					M. Rosenfeld | C. Cutietta-Olson		42.189404	-74.785353	42.189404, -74.785353	1	10	488.1449585 m	400-500
MaterialCitation				Stark, B.P. (1986) The Nearctic species of Agnetina (Plecoptera: Perlidae). Journal of the Kansas Entomological Society, 59(3), 437–445. Available at http://www.jstor.org/stable/25084804	Plecoptera	Perlidae	Agnetina	capitata	Agnetina capitata (Pictet, 1841)	(Pictet, 1841)			1	1	0	0	0	0	2	adult	female | male								US	New York	Oneida/Herkimer	Trenton Falls											43.2711	-75.1598	43.2711, -75.1598	2	1000	230.6951447 m	200-300
PreservedSpecimen	NYSM				Plecoptera	Perlidae	Agnetina	capitata	Agnetina capitata (Pictet, 1841)	(Pictet, 1841)			0	2	0	0	0	0	2	adult	male								US	New York	Oswego	to N. B. Salmon River, CR17, N. of Redfield	NY: Oswego Co., Trib to N. B. Salmon River, CR17, N. of Redfield, 43.5874N-75.8479W, 7/7/2008, L. Myers and R. Mowrey	2008-07-07	tributary North Branch Salmon River	stream					Luke W. Myers | R. Mowrey	https://orcid.org/0000-0002-0775-0416	43.5874	-75.8479	43.5874, -75.8479	1	10	318.1807251 m	300-400
PreservedSpecimen	NYSM				Plecoptera	Perlidae	Agnetina	capitata	Agnetina capitata (Pictet, 1841)	(Pictet, 1841)			0	1	0	0	0	0	1	adult	male								US	New York	Clinton	to S. B. Saranac River, Below Teft Pond	NY: Clinton Co., Trib to S. B. Saranac River, Below Teft Pond, 44.5792166666667N-73.8498W, 6/13/2006, L. Myers	2006-06-13	tributary South Branch Saranac River	stream					Luke W. Myers	https://orcid.org/0000-0002-0775-0416	44.57921667	-73.8498	44.57921667, -73.8498	1	10	369.1338501 m	300-400
PreservedSpecimen	LCRI				Plecoptera	Perlidae	Agnetina	capitata	Agnetina capitata (Pictet, 1841)	(Pictet, 1841)			0	4	0	0	0	0	4	adult	male								US	New York	Clinton	to True Brook, Clark Hill Rd.	NY: Clinton Co.Malaise Trap, Trib to True Brook, Clark Hill Rd., 44.6588N-73.8021666666667W, 6/28/2008, J. Mihuc	2008-06-28	tributary True Brook	stream	malaise trap				J. Mihuc		44.6588	-73.80216667	44.6588, -73.80216667	1	10	392.5042725 m	300-400
PreservedSpecimen	LCRI				Plecoptera	Perlidae	Agnetina	capitata	Agnetina capitata (Pictet, 1841)	(Pictet, 1841)			1	4	0	0	0	0	5	adult	female | male								US	New York	Clinton	to True Brook, Clark Hill Rd.	NY: Clinton Co.Malaise Trap, Trib to True Brook, Clark Hill Rd., 44.6588N-73.8021666666667W, 7/3/2008, T. Mihuc	2008-07-03	tributary True Brook	stream	malaise trap				Timothy B. Mihuc	https://orcid.org/0009-0008-2157-7577	44.6588	-73.80216667	44.6588, -73.80216667	1	10	392.5042725 m	300-400
PreservedSpecimen	LCRI				Plecoptera	Perlidae	Agnetina	capitata	Agnetina capitata (Pictet, 1841)	(Pictet, 1841)			0	1	0	0	0	0	1	adult	male								US	New York	Clinton	to True Brook, Clark Hill Rd.	NY: Clinton Co.Malaise Trap, Trib to True Brook, Clark Hill Rd., 44.6588N-73.8021666666667W, 6/8/2008, J. Mihuc	2008-06-08	tributary True Brook	stream	malaise trap				J. Mihuc		44.6588	-73.80216667	44.6588, -73.80216667	1	10	392.5042725 m	300-400
PreservedSpecimen	LCRI				Plecoptera	Perlidae	Agnetina	capitata	Agnetina capitata (Pictet, 1841)	(Pictet, 1841)			0	1	0	0	0	0	1	adult	male								US	New York	Clinton	to True Brook, Clark Hill Rd.	NY: Clinton Co.Malaise Trap, Trib to True Brook, Clark Hill Rd., 44.6588N-73.8021666666667W, 7/31/2008, L. Myers	2008-07-31	tributary True Brook	stream	malaise trap				Luke W. Myers	https://orcid.org/0000-0002-0775-0416	44.6588	-73.80216667	44.6588, -73.80216667	1	10	392.5042725 m	300-400
PreservedSpecimen	LCRI				Plecoptera	Perlidae	Agnetina	capitata	Agnetina capitata (Pictet, 1841)	(Pictet, 1841)			2	3	0	0	0	0	5	adult	female | male								US	New York	Clinton	to True Brook, Clark Hill Rd.	NY: Clinton Co.Malaise Trap, Trib to True Brook, Clark Hill Rd., 44.6588N-73.8021666666667W, 6/15/2009, T. Mihuc	2009-06-15	tributary True Brook	stream	malaise trap				Timothy B. Mihuc	https://orcid.org/0009-0008-2157-7577	44.6588	-73.80216667	44.6588, -73.80216667	1	10	392.5042725 m	300-400
PreservedSpecimen	LCRI				Plecoptera	Perlidae	Agnetina	capitata	Agnetina capitata (Pictet, 1841)	(Pictet, 1841)			1	3	0	0	0	0	4	adult	female | male								US	New York	Clinton	to True Brook, Clark Hill Rd.	NY: Clinton Co.Malaise Trap, Trib to True Brook, Clark Hill Rd., 44.6588N-73.8021666666667W, 7/17/2008, L. Myers	2008-07-17	tributary True Brook	stream	malaise trap				Luke W. Myers	https://orcid.org/0000-0002-0775-0416	44.6588	-73.80216667	44.6588, -73.80216667	1	10	392.5042725 m	300-400
PreservedSpecimen	LCRI				Plecoptera	Perlidae	Agnetina	capitata	Agnetina capitata (Pictet, 1841)	(Pictet, 1841)			0	2	0	0	0	0	2	adult	male								US	New York	Clinton	to True Brook, Clark Hill Rd.	NY: Clinton Co.Malaise Trap, Trib to True Brook, Clark Hill Rd., 44.6588N-73.8021666666667W, 7/24/2008, L. Myers	2008-07-24	tributary True Brook	stream	malaise trap				Luke W. Myers	https://orcid.org/0000-0002-0775-0416	44.6588	-73.80216667	44.6588, -73.80216667	1	10	392.5042725 m	300-400
PreservedSpecimen	NYSM				Plecoptera	Perlidae	Agnetina	capitata	Agnetina capitata (Pictet, 1841)	(Pictet, 1841)			0	1	0	0	0	0	1	adult	male								US	New York	Clinton	to True Brook, Clark Hill Rd.	NY: Clinton Co., Trib to True Brook, Clark Hill Rd., 44.6588N-73.8021666666667W, 6/11/2007, J. Mihuc	2007-06-11	tributary True Brook	stream					J. Mihuc		44.6588	-73.80216667	44.6588, -73.80216667	1	10	392.5042725 m	300-400
PreservedSpecimen	CSUIC				Plecoptera	Perlidae	Agnetina	capitata	Agnetina capitata (Pictet, 1841)	(Pictet, 1841)			0	6	0	0	0	0	6	adult	male								US	New York	Clinton	to True Brook, Clark Hill Rd.	NY: Clinton Co., Trib to True Brook, Clark Hill Rd., 44.6588N-73.8021666666667W, 6/3/2007, J. Mihuc	2007-06-03	tributary True Brook	stream					J. Mihuc		44.6588	-73.80216667	44.6588, -73.80216667	1	10	392.5042725 m	300-400
PreservedSpecimen	LCRI				Plecoptera	Perlidae	Agnetina	capitata	Agnetina capitata (Pictet, 1841)	(Pictet, 1841)			1	1	0	0	0	0	2	adult	female | male								US	New York	Clinton	to True Brook, Clark Hill Rd.	NY: Clinton Co.Malaise Trap, Trib to True Brook, Clark Hill Rd., 44.6588N-73.8021666666667W, 6/22/2008, J. Mihuc	2008-06-22	tributary True Brook	stream	malaise trap				J. Mihuc		44.6588	-73.80216667	44.6588, -73.80216667	1	10	392.5042725 m	300-400
PreservedSpecimen	LCRI				Plecoptera	Perlidae	Agnetina	capitata	Agnetina capitata (Pictet, 1841)	(Pictet, 1841)			3	7	0	0	0	0	10	adult	female | male								US	New York	Clinton	to True Brook, Clark Hill Rd.	NY: Clinton Co.Malaise Trap, Trib to True Brook, Clark Hill Rd., 44.6588N-73.8021666666667W, 7/10/2008, L. Myers	2008-07-10	tributary True Brook	stream	malaise trap				Luke W. Myers	https://orcid.org/0000-0002-0775-0416	44.6588	-73.80216667	44.6588, -73.80216667	1	10	392.5042725 m	300-400
PreservedSpecimen	CSUIC				Plecoptera	Perlidae	Agnetina	capitata	Agnetina capitata (Pictet, 1841)	(Pictet, 1841)			1	0	0	0	0	0	1	adult	female								US	New York	Clinton	to True Brook, Clark Hill Rd.	NY: Clinton Co., Trib to True Brook, Clark Hill Rd., 44.6588N-73.8021666666667W, 7/15/2007, J. Mihuc	2007-07-15	tributary True Brook	stream					J. Mihuc		44.6588	-73.80216667	44.6588, -73.80216667	1	10	392.5042725 m	300-400
PreservedSpecimen	CSUIC				Plecoptera	Perlidae	Agnetina	capitata	Agnetina capitata (Pictet, 1841)	(Pictet, 1841)			1	0	0	0	0	0	1	adult	female								US	New York	Clinton	to True Brook, Clark Hill Rd.	NY: Clinton Co., Trib to True Brook, Clark Hill Rd., 44.6588N-73.8021666666667W, 6/30/2007, J. Mihuc	2007-06-30	tributary True Brook	stream					J. Mihuc		44.6588	-73.80216667	44.6588, -73.80216667	1	10	392.5042725 m	300-400
PreservedSpecimen	LCRI				Plecoptera	Perlidae	Agnetina	capitata	Agnetina capitata (Pictet, 1841)	(Pictet, 1841)			1	2	0	0	0	0	3	adult	female | male								US	New York	Clinton	to True Brook, Clark Hill Rd.	NY: Clinton Co.Malaise Trap, Trib to True Brook, Clark Hill Rd., 44.6588N-73.8021666666667W, 6/18/2008, J. Mihuc	2008-06-18	tributary True Brook	stream	malaise trap				J. Mihuc		44.6588	-73.80216667	44.6588, -73.80216667	1	10	392.5042725 m	300-400
PreservedSpecimen	LCRI				Plecoptera	Perlidae	Agnetina	capitata	Agnetina capitata (Pictet, 1841)	(Pictet, 1841)			0	3	0	0	0	0	3	adult	male								US	New York	Clinton	to True Brook, Clark Hill Rd.	NY: Clinton Co.Malaise Trap, Trib to True Brook, Clark Hill Rd., 44.6588N-73.8021666666667W, 6/7/2009, T. Mihuc	2009-06-07	tributary True Brook	stream	malaise trap				Timothy B. Mihuc	https://orcid.org/0009-0008-2157-7577	44.6588	-73.80216667	44.6588, -73.80216667	1	10	392.5042725 m	300-400
PreservedSpecimen	LCRI				Plecoptera	Perlidae	Agnetina	capitata	Agnetina capitata (Pictet, 1841)	(Pictet, 1841)			2	12	0	0	0	0	14	adult	female | male								US	New York	Clinton	to True Brook, Clark Hill Rd.	NY: Clinton Co.Malaise Trap, Trib to True Brook, Clark Hill Rd., 44.6588N-73.8021666666667W, 6/27/2009, T. Mihuc	2009-06-27	tributary True Brook	stream	malaise trap				Timothy B. Mihuc	https://orcid.org/0009-0008-2157-7577	44.6588	-73.80216667	44.6588, -73.80216667	1	10	392.5042725 m	300-400
PreservedSpecimen	LCRI				Plecoptera	Perlidae	Agnetina	capitata	Agnetina capitata (Pictet, 1841)	(Pictet, 1841)			4	0	0	0	0	0	4	adult	female								US	New York	Clinton	to True Brook, Clark Hill Rd.	NY: Clinton Co.Malaise Trap, Trib to True Brook, Clark Hill Rd., 44.6588N-73.8021666666667W, 7/10/2009, T. Mihuc	2009-07-10	tributary True Brook	stream	malaise trap				Timothy B. Mihuc	https://orcid.org/0009-0008-2157-7577	44.6588	-73.80216667	44.6588, -73.80216667	1	10	392.5042725 m	300-400
PreservedSpecimen	NYSM				Plecoptera	Perlidae	Agnetina	capitata	Agnetina capitata (Pictet, 1841)	(Pictet, 1841)			0	2	0	0	0	0	2	adult	male								US	New York	Clinton	to True Brook, Clark Hill Rd.	NY: Clinton Co., Trib to True Brook, Clark Hill Rd., 44.6588N-73.8021666666667W, 6/11/2008, J. Mihuc	2008-06-11	tributary True Brook	stream					J. Mihuc		44.6588	-73.80216667	44.6588, -73.80216667	1	10	392.5042725 m	300-400
PreservedSpecimen	LCRI				Plecoptera	Perlidae	Agnetina	capitata	Agnetina capitata (Pictet, 1841)	(Pictet, 1841)			3	3	0	0	0	0	6	adult	female | male								US	New York	Clinton	to True Brook, Clark Hill Rd.	NY: Clinton Co.Malaise Trap, Trib to True Brook, Clark Hill Rd., 44.6588N-73.8021666666667W, 6/13/2008, J. Mihuc	2008-06-13	tributary True Brook	stream	malaise trap				J. Mihuc		44.6588	-73.80216667	44.6588, -73.80216667	1	10	392.5042725 m	300-400
PreservedSpecimen	LCRI				Plecoptera	Perlidae	Agnetina	capitata	Agnetina capitata (Pictet, 1841)	(Pictet, 1841)			3	8	0	0	0	0	11	adult	female | male								US	New York	Clinton	to True Brook, Clark Hill Rd.	NY: Clinton Co.Malaise Trap, Trib to True Brook, Clark Hill Rd., 44.6588N-73.8021666666667W, 6/19/2011, T. Mihuc	2011-06-19	tributary True Brook	stream	malaise trap				Timothy B. Mihuc	https://orcid.org/0009-0008-2157-7577	44.6588	-73.80216667	44.6588, -73.80216667	1	10	392.5042725 m	300-400
PreservedSpecimen	LCRI				Plecoptera	Perlidae	Agnetina	capitata	Agnetina capitata (Pictet, 1841)	(Pictet, 1841)			2	0	0	0	0	0	2	adult	female								US	New York	Clinton	to True Brook, Clark Hill Rd.	NY: Clinton Co.Malaise Trap, Trib to True Brook, Clark Hill Rd., 44.6588N-73.8021666666667W, 7/26/2009, T. Mihuc	2009-07-26	tributary True Brook	stream	malaise trap				Timothy B. Mihuc	https://orcid.org/0009-0008-2157-7577	44.6588	-73.80216667	44.6588, -73.80216667	1	10	392.5042725 m	300-400
PreservedSpecimen	LCRI				Plecoptera	Perlidae	Agnetina	capitata	Agnetina capitata (Pictet, 1841)	(Pictet, 1841)			0	1	0	0	0	0	1	adult	male								US	New York	Clinton	to True Brook, Clark Hill Rd.	NY: Clinton Co.Malaise Trap, Trib to True Brook, Clark Hill Rd., 44.6588N-73.8021666666667W, 7/30/2011, T. Mihuc	2011-07-30	tributary True Brook	stream	malaise trap				Timothy B. Mihuc	https://orcid.org/0009-0008-2157-7577	44.6588	-73.80216667	44.6588, -73.80216667	1	10	392.5042725 m	300-400
PreservedSpecimen	LCRI				Plecoptera	Perlidae	Agnetina	capitata	Agnetina capitata (Pictet, 1841)	(Pictet, 1841)			1	6	0	0	0	0	7	adult	female | male								US	New York	Clinton	to True Brook, Clark Hill Rd.	NY: Clinton Co.Malaise Trap, Trib to True Brook, Clark Hill Rd., 44.6588N-73.8021666666667W, 7/16/2011, T. Mihuc	2011-07-16	tributary True Brook	stream	malaise trap				Timothy B. Mihuc	https://orcid.org/0009-0008-2157-7577	44.6588	-73.80216667	44.6588, -73.80216667	1	10	392.5042725 m	300-400
PreservedSpecimen	LCRI				Plecoptera	Perlidae	Agnetina	capitata	Agnetina capitata (Pictet, 1841)	(Pictet, 1841)			0	3	0	0	0	0	3	adult	male								US	New York	Clinton	to True Brook, Clark Hill Rd.	NY: Clinton Co.Malaise Trap, Trib to True Brook, Clark Hill Rd., 44.6588N-73.8021666666667W, 7/17/2010, T. Mihuc	2010-07-17	tributary True Brook	stream	malaise trap				Timothy B. Mihuc	https://orcid.org/0009-0008-2157-7577	44.6588	-73.80216667	44.6588, -73.80216667	1	10	392.5042725 m	300-400
PreservedSpecimen	LCRI				Plecoptera	Perlidae	Agnetina	capitata	Agnetina capitata (Pictet, 1841)	(Pictet, 1841)			4	26	0	0	0	0	30	adult	female | male								US	New York	Clinton	to True Brook, Clark Hill Rd.	NY: Clinton Co.Malaise Trap, Trib to True Brook, Clark Hill Rd., 44.6588N-73.8021666666667W, 6/17/2012, T. Mihuc	2012-06-17	tributary True Brook	stream	malaise trap				Timothy B. Mihuc	https://orcid.org/0009-0008-2157-7577	44.6588	-73.80216667	44.6588, -73.80216667	1	10	392.5042725 m	300-400
PreservedSpecimen	LCRI				Plecoptera	Perlidae	Agnetina	capitata	Agnetina capitata (Pictet, 1841)	(Pictet, 1841)			2	18	0	0	0	0	20	adult	female | male								US	New York	Clinton	to True Brook, Clark Hill Rd.	NY: Clinton Co.Malaise Trap, Trib to True Brook, Clark Hill Rd., 44.6588N-73.8021666666667W, 6/26/2011, T. Mihuc	2011-06-26	tributary True Brook	stream	malaise trap				Timothy B. Mihuc	https://orcid.org/0009-0008-2157-7577	44.6588	-73.80216667	44.6588, -73.80216667	1	10	392.5042725 m	300-400
PreservedSpecimen	LCRI				Plecoptera	Perlidae	Agnetina	capitata	Agnetina capitata (Pictet, 1841)	(Pictet, 1841)			3	0	0	0	0	0	3	adult	female								US	New York	Clinton	to True Brook, Clark Hill Rd.	NY: Clinton Co.Malaise Trap, Trib to True Brook, Clark Hill Rd., 44.6588N-73.8021666666667W, 5/27/2012, T. Mihuc	2012-05-27	tributary True Brook	stream	malaise trap				Timothy B. Mihuc	https://orcid.org/0009-0008-2157-7577	44.6588	-73.80216667	44.6588, -73.80216667	1	10	392.5042725 m	300-400
PreservedSpecimen	LCRI				Plecoptera	Perlidae	Agnetina	capitata	Agnetina capitata (Pictet, 1841)	(Pictet, 1841)			0	1	0	0	0	0	1	adult	male								US	New York	Clinton	to True Brook, Clark Hill Rd.	NY: Clinton Co.Malaise Trap, Trib to True Brook, Clark Hill Rd., 44.6588N-73.8021666666667W, 6/5/2011, T. Mihuc	2011-06-05	tributary True Brook	stream	malaise trap				Timothy B. Mihuc	https://orcid.org/0009-0008-2157-7577	44.6588	-73.80216667	44.6588, -73.80216667	1	10	392.5042725 m	300-400
PreservedSpecimen	LCRI				Plecoptera	Perlidae	Agnetina	capitata	Agnetina capitata (Pictet, 1841)	(Pictet, 1841)			5	26	0	0	0	0	31	adult	female | male								US	New York	Clinton	to True Brook, Clark Hill Rd.	NY: Clinton Co.Malaise Trap, Trib to True Brook, Clark Hill Rd., 44.6588N-73.8021666666667W, 6/4/2012, T. Mihuc	2012-06-04	tributary True Brook	stream	malaise trap				Timothy B. Mihuc	https://orcid.org/0009-0008-2157-7577	44.6588	-73.80216667	44.6588, -73.80216667	1	10	392.5042725 m	300-400
PreservedSpecimen	LCRI				Plecoptera	Perlidae	Agnetina	capitata	Agnetina capitata (Pictet, 1841)	(Pictet, 1841)			0	2	0	0	0	0	2	adult	male								US	New York	Clinton	to True Brook, Clark Hill Rd.	NY: Clinton Co., Trib to True Brook, Clark Hill Rd., 44.6588N-73.8021666666667W, 6/18/2014, J. Zajac	2014-06-18	tributary True Brook	stream					Jillian Zajac		44.6588	-73.80216667	44.6588, -73.80216667	1	10	392.5042725 m	300-400
PreservedSpecimen	LCRI				Plecoptera	Perlidae	Agnetina	capitata	Agnetina capitata (Pictet, 1841)	(Pictet, 1841)			0	2	0	0	0	0	2	adult	male								US	New York	Clinton	to True Brook, Clark Hill Rd.	NY: Clinton Co., Trib to True Brook, Clark Hill Rd., 44.6588N-73.8021666666667W, 6/24/2014, J. Zajac	2014-06-24	tributary True Brook	stream					Jillian Zajac		44.6588	-73.80216667	44.6588, -73.80216667	1	10	392.5042725 m	300-400
PreservedSpecimen	LCRI				Plecoptera	Perlidae	Agnetina	capitata	Agnetina capitata (Pictet, 1841)	(Pictet, 1841)			0	1	0	0	0	0	1	adult	male								US	New York	Clinton	to True Brook, Clark Hill Rd.	NY: Clinton Co., Trib to True Brook, Clark Hill Rd., 44.6588N-73.8021666666667W, 7/1/2014, J. Zajac	2014-07-01	tributary True Brook	stream					Jillian Zajac		44.6588	-73.80216667	44.6588, -73.80216667	1	10	392.5042725 m	300-400
PreservedSpecimen	LCRI				Plecoptera	Perlidae	Agnetina	capitata	Agnetina capitata (Pictet, 1841)	(Pictet, 1841)			0	4	0	0	0	0	4	adult	male								US	New York	Clinton	to True Brook, Clark Hill Rd.	NY: Clinton Co.Malaise Trap, Trib to True Brook, Clark Hill Rd., 44.6588N-73.8021666666667W, 6/11/2014, J. Zajac	2014-06-11	tributary True Brook	stream	malaise trap				Jillian Zajac		44.6588	-73.80216667	44.6588, -73.80216667	1	10	392.5042725 m	300-400
PreservedSpecimen	LCRI				Plecoptera	Perlidae	Agnetina	capitata	Agnetina capitata (Pictet, 1841)	(Pictet, 1841)			1	4	0	0	0	0	5	adult	female | male								US	New York	Clinton	to True Brook, Clark Hill Rd.	NY: Clinton Co.Malaise Trap, Trib to True Brook, Clark Hill Rd., 44.6588N-73.8021666666667W, 7/18/2012, T. Mihuc	2012-07-18	tributary True Brook	stream	malaise trap				Timothy B. Mihuc	https://orcid.org/0009-0008-2157-7577	44.6588	-73.80216667	44.6588, -73.80216667	1	10	392.5042725 m	300-400
PreservedSpecimen	LCRI				Plecoptera	Perlidae	Agnetina	capitata	Agnetina capitata (Pictet, 1841)	(Pictet, 1841)			0	9	0	0	0	0	9	adult	male								US	New York	Clinton	to True Brook, Clark Hill Rd.	NY: Clinton Co.Malaise Trap, Trib to True Brook, Clark Hill Rd., 44.6588N-73.8021666666667W, 6/12/2011, T. Mihuc	2011-06-12	tributary True Brook	stream	malaise trap				Timothy B. Mihuc	https://orcid.org/0009-0008-2157-7577	44.6588	-73.80216667	44.6588, -73.80216667	1	10	392.5042725 m	300-400
PreservedSpecimen	LCRI				Plecoptera	Perlidae	Agnetina	capitata	Agnetina capitata (Pictet, 1841)	(Pictet, 1841)			0	1	0	0	0	0	1	adult	male								US	New York	Clinton	to True Brook, Clark Hill Rd.	NY: Clinton Co.H.P, Trib to True Brook, Clark Hill Rd., 44.6588N-73.8021666666667W, 7/14/2014, L. Myers	2014-07-14	tributary True Brook	stream	handpicking				Luke W. Myers	https://orcid.org/0000-0002-0775-0416	44.6588	-73.80216667	44.6588, -73.80216667	1	10	392.5042725 m	300-400
PreservedSpecimen	LCRI				Plecoptera	Perlidae	Agnetina	capitata	Agnetina capitata (Pictet, 1841)	(Pictet, 1841)			0	6	0	0	0	0	6	adult	male								US	New York	Clinton	to True Brook, Clark Hill Rd.	NY: Clinton Co.Malaise Trap, Trib to True Brook, Clark Hill Rd., 44.6588N-73.8021666666667W, 7/18/2009, T. Mihuc	2009-07-18	tributary True Brook	stream	malaise trap				Timothy B. Mihuc	https://orcid.org/0009-0008-2157-7577	44.6588	-73.80216667	44.6588, -73.80216667	1	10	392.5042725 m	300-400
PreservedSpecimen	LCRI				Plecoptera	Perlidae	Agnetina	capitata	Agnetina capitata (Pictet, 1841)	(Pictet, 1841)			1	22	0	0	0	0	23	adult	female | male								US	New York	Clinton	to True Brook, Clark Hill Rd.	NY: Clinton Co.Malaise Trap, Trib to True Brook, Clark Hill Rd., 44.6588N-73.8021666666667W, 6/10/2012, T. Mihuc	2012-06-10	tributary True Brook	stream	malaise trap				Timothy B. Mihuc	https://orcid.org/0009-0008-2157-7577	44.6588	-73.80216667	44.6588, -73.80216667	1	10	392.5042725 m	300-400
PreservedSpecimen	LCRI				Plecoptera	Perlidae	Agnetina	capitata	Agnetina capitata (Pictet, 1841)	(Pictet, 1841)			5	26	0	0	0	0	31	adult	female | male								US	New York	Clinton	to True Brook, Clark Hill Rd.	NY: Clinton Co.Malaise Trap, Trib to True Brook, Clark Hill Rd., 44.6588N-73.8021666666667W, 6/4/2012, T. Mihuc	2012-06-04	tributary True Brook	stream	malaise trap				Timothy B. Mihuc	https://orcid.org/0009-0008-2157-7577	44.6588	-73.80216667	44.6588, -73.80216667	1	10	392.5042725 m	300-400
PreservedSpecimen	NYSM				Plecoptera	Perlidae	Agnetina	capitata	Agnetina capitata (Pictet, 1841)	(Pictet, 1841)			3	1	0	0	0	0	4	adult	female | male								US	New York	Clinton	to True Brook, Clark Hill Rd.	NY: Clinton Co.Malaise Trap, Trib to True Brook, Clark Hill Rd., 44.6588N-73.8021666666667W, 6/26/2010, T. Mihuc	2010-06-26	tributary True Brook	stream	malaise trap				Timothy B. Mihuc	https://orcid.org/0009-0008-2157-7577	44.6588	-73.80216667	44.6588, -73.80216667	1	10	392.5042725 m	300-400
PreservedSpecimen	LCRI				Plecoptera	Perlidae	Agnetina	capitata	Agnetina capitata (Pictet, 1841)	(Pictet, 1841)			0	1	0	0	0	0	1	adult	male								US	New York	Clinton	to True Brook, Clark Hill Rd.	NY: Clinton Co.H.P, Trib to True Brook, Clark Hill Rd., 44.6588N-73.8021666666667W, 6/21/2014, J. Zajac	2014-06-21	tributary True Brook	stream	handpicking				Jillian Zajac		44.6588	-73.80216667	44.6588, -73.80216667	1	10	392.5042725 m	300-400
PreservedSpecimen	LCRI				Plecoptera	Perlidae	Agnetina	capitata	Agnetina capitata (Pictet, 1841)	(Pictet, 1841)			0	2	0	0	0	0	2	adult	male								US	New York	Clinton	to True Brook, Clark Hill Rd.	NY: Clinton Co.H.P, Trib to True Brook, Clark Hill Rd., 44.6588N-73.8021666666667W, 6/10/2014, J. Zajac	2014-06-10	tributary True Brook	stream	handpicking				Jillian Zajac		44.6588	-73.80216667	44.6588, -73.80216667	1	10	392.5042725 m	300-400
PreservedSpecimen	LCRI				Plecoptera	Perlidae	Agnetina	capitata	Agnetina capitata (Pictet, 1841)	(Pictet, 1841)			1	0	0	0	0	0	1	adult	female								US	New York	Clinton	to True Brook, Clark Hill Rd.	NY: Clinton Co.Malaise Trap, Trib to True Brook, Clark Hill Rd., 44.6588N-73.8021666666667W, 8/14/2014, J. Zajac	2014-08-14	tributary True Brook	stream	malaise trap				Jillian Zajac		44.6588	-73.80216667	44.6588, -73.80216667	1	10	392.5042725 m	300-400
PreservedSpecimen	LCRI				Plecoptera	Perlidae	Agnetina	capitata	Agnetina capitata (Pictet, 1841)	(Pictet, 1841)			2	3	0	0	0	0	5	adult	female | male								US	New York	Clinton	to True Brook, Clark Hill Rd.	NY: Clinton Co.Malaise Trap, Trib to True Brook, Clark Hill Rd., 44.6588N-73.8021666666667W, 6/15/2009, T. Mihuc	2009-06-15	tributary True Brook	stream	malaise trap				Timothy B. Mihuc	https://orcid.org/0009-0008-2157-7577	44.6588	-73.80216667	44.6588, -73.80216667	1	10	392.5042725 m	300-400
PreservedSpecimen	LCRI				Plecoptera	Perlidae	Agnetina	capitata	Agnetina capitata (Pictet, 1841)	(Pictet, 1841)			2	12	0	0	0	0	14	adult	female | male								US	New York	Clinton	to True Brook, Clark Hill Rd.	NY: Clinton Co.Malaise Trap, Trib to True Brook, Clark Hill Rd., 44.6588N-73.8021666666667W, 6/27/2009, T. Mihuc	2009-06-27	tributary True Brook	stream	malaise trap				Timothy B. Mihuc	https://orcid.org/0009-0008-2157-7577	44.6588	-73.80216667	44.6588, -73.80216667	1	10	392.5042725 m	300-400
PreservedSpecimen	LCRI				Plecoptera	Perlidae	Agnetina	capitata	Agnetina capitata (Pictet, 1841)	(Pictet, 1841)			0	2	0	0	0	0	2	adult	male								US	New York	Clinton	to True Brook, Clark Hill Rd.	NY: Clinton Co.Malaise Trap, Trib to True Brook, Clark Hill Rd., 44.6588N-73.8021666666667W, 7/26/2009, T. Mihuc	2009-07-26	tributary True Brook	stream	malaise trap				Timothy B. Mihuc	https://orcid.org/0009-0008-2157-7577	44.6588	-73.80216667	44.6588, -73.80216667	1	10	392.5042725 m	300-400
PreservedSpecimen	LCRI				Plecoptera	Perlidae	Agnetina	capitata	Agnetina capitata (Pictet, 1841)	(Pictet, 1841)			0	5	0	0	0	0	5	adult	male								US	New York	Clinton	to True Brook, Clark Hill Rd.	NY: Clinton Co.Malaise Trap, Trib to True Brook, Clark Hill Rd., 44.6588N-73.8021666666667W, 7/1/2012, T. Mihuc	2012-07-01	tributary True Brook	stream	malaise trap				Timothy B. Mihuc	https://orcid.org/0009-0008-2157-7577	44.6588	-73.80216667	44.6588, -73.80216667	1	10	392.5042725 m	300-400
PreservedSpecimen	LCRI				Plecoptera	Perlidae	Agnetina	capitata	Agnetina capitata (Pictet, 1841)	(Pictet, 1841)			1	22	0	0	0	0	23	adult	female | male								US	New York	Clinton	to True Brook, Clark Hill Rd.	NY: Clinton Co.Malaise Trap, Trib to True Brook, Clark Hill Rd., 44.6588N-73.8021666666667W, 6/10/2012, T. B. Mihuc	2012-06-10	tributary True Brook	stream	malaise trap				Timothy B. Mihuc		44.6588	-73.80216667	44.6588, -73.80216667	1	10	392.5042725 m	300-400
PreservedSpecimen	LCRI				Plecoptera	Perlidae	Agnetina	capitata	Agnetina capitata (Pictet, 1841)	(Pictet, 1841)			0	2	0	0	0	0	2	adult	male								US	New York	Clinton	to True Brook, Clark Hill Rd.	NY: Clinton Co., Trib to True Brook, Clark Hill Rd., 44.6588N-73.8021666666667W, 7/11/2014, J. Zajac	2014-07-11	tributary True Brook	stream					Jillian Zajac		44.6588	-73.80216667	44.6588, -73.80216667	1	10	392.5042725 m	300-400
PreservedSpecimen	CSUIC				Plecoptera	Perlidae	Agnetina	capitata	Agnetina capitata (Pictet, 1841)	(Pictet, 1841)			2	8	0	0	0	0	10	adult	female | male								US	New York	Clinton	to True Brook, Clark Hill Rd.	NY: Clinton Co., Trib to True Brook, Clark Hill Rd., 44.6588N-73.8021666666667W, 6/21/2009, T. Mihuc	2009-06-21	tributary True Brook	stream					Timothy B. Mihuc	https://orcid.org/0009-0008-2157-7577	44.6588	-73.80216667	44.6588, -73.80216667	1	10	392.5042725 m	300-400
PreservedSpecimen	LCRI				Plecoptera	Perlidae	Agnetina	capitata	Agnetina capitata (Pictet, 1841)	(Pictet, 1841)			1	4	0	0	0	0	5	adult	female | male								US	New York	Clinton	to True Brook, Clark Hill Rd.	NY: Clinton Co.Malaise Trap, Trib to True Brook, Clark Hill Rd., 44.6588N-73.8021666666667W, 7/18/2012, T. Mihuc	2012-07-18	tributary True Brook	stream	malaise trap				Timothy B. Mihuc	https://orcid.org/0009-0008-2157-7577	44.6588	-73.80216667	44.6588, -73.80216667	1	10	392.5042725 m	300-400
PreservedSpecimen	LCRI				Plecoptera	Perlidae	Agnetina	capitata	Agnetina capitata (Pictet, 1841)	(Pictet, 1841)			3	0	0	0	0	0	3	adult	female								US	New York	Clinton	to True Brook, Clark Hill Rd.	NY: Clinton Co.Malaise Trap, Trib to True Brook, Clark Hill Rd., 44.6588N-73.8021666666667W, 5/27/2012, T. Mihuc	2012-05-27	tributary True Brook	stream	malaise trap				Timothy B. Mihuc	https://orcid.org/0009-0008-2157-7577	44.6588	-73.80216667	44.6588, -73.80216667	1	10	392.5042725 m	300-400
PreservedSpecimen	LCRI				Plecoptera	Perlidae	Agnetina	capitata	Agnetina capitata (Pictet, 1841)	(Pictet, 1841)			0	6	0	0	0	0	6	adult	male								US	New York	Clinton	to True Brook, Clark Hill Rd.	NY: Clinton Co.Malaise Trap, Trib to True Brook, Clark Hill Rd., 44.6588N-73.8021666666667W, 6/22/2014, J. Zajac	2014-06-22	tributary True Brook	stream	malaise trap				Jillian Zajac		44.6588	-73.80216667	44.6588, -73.80216667	1	10	392.5042725 m	300-400
PreservedSpecimen	LCRI				Plecoptera	Perlidae	Agnetina	capitata	Agnetina capitata (Pictet, 1841)	(Pictet, 1841)			1	3	0	0	0	0	4	adult	female | male								US	New York	Clinton	to True Brook, Clark Hill Rd.	NY: Clinton Co.H.P, Trib to True Brook, Clark Hill Rd., 44.6588N-73.8021666666667W, 6/13/2014, J. Zajac	2014-06-13	tributary True Brook	stream	handpicking				Jillian Zajac		44.6588	-73.80216667	44.6588, -73.80216667	1	10	392.5042725 m	300-400
PreservedSpecimen	LCRI				Plecoptera	Perlidae	Agnetina	capitata	Agnetina capitata (Pictet, 1841)	(Pictet, 1841)			2	2	0	0	0	0	4	adult	female | male								US	New York	Clinton	to True Brook, Clark Hill Rd.	NY: Clinton Co.Malaise Trap, Trib to True Brook, Clark Hill Rd., 44.6588N-73.8021666666667W, 6/15/2014, J. Zajac	2014-06-15	tributary True Brook	stream	malaise trap				Jillian Zajac		44.6588	-73.80216667	44.6588, -73.80216667	1	10	392.5042725 m	300-400
PreservedSpecimen	LCRI				Plecoptera	Perlidae	Agnetina	capitata	Agnetina capitata (Pictet, 1841)	(Pictet, 1841)			3	12	0	0	0	0	15	adult	female | male								US	New York	Clinton	to True Brook, Clark Hill Rd.	NY: Clinton Co.Malaise Trap, Trib to True Brook, Clark Hill Rd., 44.6588N-73.8021666666667W, 6/30/2013, T. Mihuc	2013-06-30	tributary True Brook	stream	malaise trap				Timothy B. Mihuc	https://orcid.org/0009-0008-2157-7577	44.6588	-73.80216667	44.6588, -73.80216667	1	10	392.5042725 m	300-400
PreservedSpecimen	LCRI				Plecoptera	Perlidae	Agnetina	capitata	Agnetina capitata (Pictet, 1841)	(Pictet, 1841)			0	12	0	0	0	0	12	adult	male								US	New York	Clinton	to True Brook, Clark Hill Rd.	NY: Clinton Co.Malaise Trap, Trib to True Brook, Clark Hill Rd., 44.6588N-73.8021666666667W, 6/23/2013, T. Mihuc	2013-06-23	tributary True Brook	stream	malaise trap				Timothy B. Mihuc	https://orcid.org/0009-0008-2157-7577	44.6588	-73.80216667	44.6588, -73.80216667	1	10	392.5042725 m	300-400
PreservedSpecimen	LCRI				Plecoptera	Perlidae	Agnetina	capitata	Agnetina capitata (Pictet, 1841)	(Pictet, 1841)			1	1	0	0	0	0	2	adult	female | male								US	New York	Clinton	to True Brook, Clark Hill Rd.	NY: Clinton Co.Malaise Trap, Trib to True Brook, Clark Hill Rd., 44.6588N-73.8021666666667W, 6/8/2014, J. Zajac	2014-06-08	tributary True Brook	stream	malaise trap				Jillian Zajac		44.6588	-73.80216667	44.6588, -73.80216667	1	10	392.5042725 m	300-400
PreservedSpecimen	LCRI				Plecoptera	Perlidae	Agnetina	capitata	Agnetina capitata (Pictet, 1841)	(Pictet, 1841)			3	23	0	0	0	0	26	adult	female | male								US	New York	Clinton	to True Brook, Clark Hill Rd.	NY: Clinton Co.Malaise Trap, Trib to True Brook, Clark Hill Rd., 44.6588N-73.8021666666667W, 6/29/2014, J. Zajac	2014-06-29	tributary True Brook	stream	malaise trap				Jillian Zajac		44.6588	-73.80216667	44.6588, -73.80216667	1	10	392.5042725 m	300-400
PreservedSpecimen	LCRI				Plecoptera	Perlidae	Agnetina	capitata	Agnetina capitata (Pictet, 1841)	(Pictet, 1841)			5	12	0	0	0	0	17	adult	female | male								US	New York	Clinton	to True Brook, Clark Hill Rd.	NY: Clinton Co.Malaise Trap, Trib to True Brook, Clark Hill Rd., 44.6588N-73.8021666666667W, 6/24/2012, T. Mihuc	2012-06-24	tributary True Brook	stream	malaise trap				Timothy B. Mihuc	https://orcid.org/0009-0008-2157-7577	44.6588	-73.80216667	44.6588, -73.80216667	1	10	392.5042725 m	300-400
PreservedSpecimen	LCRI				Plecoptera	Perlidae	Agnetina	capitata	Agnetina capitata (Pictet, 1841)	(Pictet, 1841)			3	14	0	0	0	0	17	adult	female | male								US	New York	Clinton	to True Brook, Clark Hill Rd.	NY: Clinton Co.Malaise Trap, Trib to True Brook, Clark Hill Rd., 44.6588N-73.8021666666667W, 6/18/2014, J. Zajac	2014-06-18	tributary True Brook	stream	malaise trap				Jillian Zajac		44.6588	-73.80216667	44.6588, -73.80216667	1	10	392.5042725 m	300-400
PreservedSpecimen	LCRI				Plecoptera	Perlidae	Agnetina	capitata	Agnetina capitata (Pictet, 1841)	(Pictet, 1841)			0	3	0	0	0	0	3	adult	male								US	New York	Clinton	to True Brook, Clark Hill Rd.	NY: Clinton Co.Malaise Trap, Trib to True Brook, Clark Hill Rd., 44.6588N-73.8021666666667W, 6/7/2009, T. Mihuc	2009-06-07	tributary True Brook	stream	malaise trap				Timothy B. Mihuc	https://orcid.org/0009-0008-2157-7577	44.6588	-73.80216667	44.6588, -73.80216667	1	10	392.5042725 m	300-400
PreservedSpecimen	LCRI				Plecoptera	Perlidae	Agnetina	capitata	Agnetina capitata (Pictet, 1841)	(Pictet, 1841)			0	1	0	0	0	0	1	adult	male								US	New York	Clinton	to True Brook, Clark Hill Rd.	NY: Clinton Co., Trib to True Brook, Clark Hill Rd., 44.6588N-73.8021666666667W, 6/27/2014, J. Zajac	2014-06-27	tributary True Brook	stream					Jillian Zajac		44.6588	-73.80216667	44.6588, -73.80216667	1	10	392.5042725 m	300-400
PreservedSpecimen	LCRI				Plecoptera	Perlidae	Agnetina	capitata	Agnetina capitata (Pictet, 1841)	(Pictet, 1841)			1	7	0	0	0	0	8	adult	female | male								US	New York	Clinton	to True Brook, Clark Hill Rd.	NY: Clinton Co.Malaise Trap, Trib to True Brook, Clark Hill Rd., 44.6588N-73.8021666666667W, 7/2/2009, T. Mihuc	2009-07-02	tributary True Brook	stream	malaise trap				Timothy B. Mihuc	https://orcid.org/0009-0008-2157-7577	44.6588	-73.80216667	44.6588, -73.80216667	1	10	392.5042725 m	300-400
PreservedSpecimen	LCRI				Plecoptera	Perlidae	Agnetina	capitata	Agnetina capitata (Pictet, 1841)	(Pictet, 1841)			0	2	0	0	0	0	2	adult	male								US	New York	Clinton	to True Brook, Clark Hill Rd.	NY: Clinton Co., Trib to True Brook, Clark Hill Rd., 44.6588N-73.8021666666667W, 7/14/2014, J. Zajac	2014-07-14	tributary True Brook	stream					Jillian Zajac		44.6588	-73.80216667	44.6588, -73.80216667	1	10	392.5042725 m	300-400
PreservedSpecimen	LCRI				Plecoptera	Perlidae	Agnetina	capitata	Agnetina capitata (Pictet, 1841)	(Pictet, 1841)			1	8	0	0	0	0	9	adult	female | male								US	New York	Clinton	to True Brook, Clark Hill Rd.	NY: Clinton Co.Malaise Trap, Trib to True Brook, Clark Hill Rd., 44.6588N-73.8021666666667W, 7/14/2014, J. Zajac	2014-07-14	tributary True Brook	stream	malaise trap				Jillian Zajac		44.6588	-73.80216667	44.6588, -73.80216667	1	10	392.5042725 m	300-400
PreservedSpecimen	LCRI				Plecoptera	Perlidae	Agnetina	capitata	Agnetina capitata (Pictet, 1841)	(Pictet, 1841)			0	2	0	0	0	0	2	adult	male								US	New York	Clinton	to True Brook, Clark Hill Rd.	NY: Clinton Co., Trib to True Brook, Clark Hill Rd., 44.6588N-73.8021666666667W, 7/7/2014, J. Zajac	2014-07-07	tributary True Brook	stream					Jillian Zajac		44.6588	-73.80216667	44.6588, -73.80216667	1	10	392.5042725 m	300-400
PreservedSpecimen	LCRI				Plecoptera	Perlidae	Agnetina	capitata	Agnetina capitata (Pictet, 1841)	(Pictet, 1841)			1	7	0	0	0	0	8	adult	female | male								US	New York	Clinton	to True Brook, Clark Hill Rd.	NY: Clinton Co.Malaise Trap, Trib to True Brook, Clark Hill Rd., 44.6588N-73.8021666666667W, 7/2/2009, T. Mihuc	2009-07-02	tributary True Brook	stream	malaise trap				Timothy B. Mihuc	https://orcid.org/0009-0008-2157-7577	44.6588	-73.80216667	44.6588, -73.80216667	1	10	392.5042725 m	300-400
PreservedSpecimen	NYSM				Plecoptera	Perlidae	Agnetina	capitata	Agnetina capitata (Pictet, 1841)	(Pictet, 1841)			2	7	0	0	0	0	9	adult	female | male								US	New York	Clinton	to True Brook, Clark Hill Rd.	NY: Clinton Co.Malaise Trap, Trib to True Brook, Clark Hill Rd., 44.6588N-73.8021666666667W, 6/5/2010, T. Mihuc	2010-06-05	tributary True Brook	stream	malaise trap				Timothy B. Mihuc	https://orcid.org/0009-0008-2157-7577	44.6588	-73.80216667	44.6588, -73.80216667	1	10	392.5042725 m	300-400
PreservedSpecimen	LCRI				Plecoptera	Perlidae	Agnetina	capitata	Agnetina capitata (Pictet, 1841)	(Pictet, 1841)			0	4	0	0	0	0	4	adult	male								US	New York	Clinton	to True Brook, Clark Hill Rd.	NY: Clinton Co.Malaise Trap, Trib to True Brook, Clark Hill Rd., 44.6588N-73.8021666666667W, 7/10/2009, T. Mihuc	2009-07-10	tributary True Brook	stream	malaise trap				Timothy B. Mihuc	https://orcid.org/0009-0008-2157-7577	44.6588	-73.80216667	44.6588, -73.80216667	1	10	392.5042725 m	300-400
PreservedSpecimen	LCRI				Plecoptera	Perlidae	Agnetina	capitata	Agnetina capitata (Pictet, 1841)	(Pictet, 1841)			0	6	0	0	0	0	6	adult	male								US	New York	Clinton	to True Brook, Clark Hill Rd.	NY: Clinton Co.Malaise Trap, Trib to True Brook, Clark Hill Rd., 44.6588N-73.8021666666667W, 7/18/2009, T. Mihuc	2009-07-18	tributary True Brook	stream	malaise trap				Timothy B. Mihuc	https://orcid.org/0009-0008-2157-7577	44.6588	-73.80216667	44.6588, -73.80216667	1	10	392.5042725 m	300-400
PreservedSpecimen	LCRI				Plecoptera	Perlidae	Agnetina	capitata	Agnetina capitata (Pictet, 1841)	(Pictet, 1841)			4	26	0	0	0	0	30	adult	female | male								US	New York	Clinton	to True Brook, Clark Hill Rd.	NY: Clinton Co.Malaise Trap, Trib to True Brook, Clark Hill Rd., 44.6588N-73.8021666666667W, 6/17/2012, T. Mihuc	2012-06-17	tributary True Brook	stream	malaise trap				Timothy B. Mihuc	https://orcid.org/0009-0008-2157-7577	44.6588	-73.80216667	44.6588, -73.80216667	1	10	392.5042725 m	300-400
PreservedSpecimen	LCRI				Plecoptera	Perlidae	Agnetina	capitata	Agnetina capitata (Pictet, 1841)	(Pictet, 1841)			0	5	0	0	0	0	5	adult	male								US	New York	Clinton	to True Brook, Clark Hill Rd.	NY: Clinton Co.Malaise Trap, Trib to True Brook, Clark Hill Rd., 44.6588N-73.8021666666667W, 7/1/2012, T. Mihuc	2012-07-01	tributary True Brook	stream	malaise trap				Timothy B. Mihuc	https://orcid.org/0009-0008-2157-7577	44.6588	-73.80216667	44.6588, -73.80216667	1	10	392.5042725 m	300-400
PreservedSpecimen	LCRI				Plecoptera	Perlidae	Agnetina	capitata	Agnetina capitata (Pictet, 1841)	(Pictet, 1841)			2	12	0	0	0	0	14	adult	female | male								US	New York	Clinton	to True Brook, Clark Hill Rd.	NY: Clinton Co.Malaise Trap, Trib to True Brook, Clark Hill Rd., 44.6588N-73.8021666666667W, 7/10/2011, T. Mihuc	2011-07-10	tributary True Brook	stream	malaise trap				Timothy B. Mihuc	https://orcid.org/0009-0008-2157-7577	44.6588	-73.80216667	44.6588, -73.80216667	1	10	392.5042725 m	300-400
PreservedSpecimen	LCRI				Plecoptera	Perlidae	Agnetina	capitata	Agnetina capitata (Pictet, 1841)	(Pictet, 1841)			0	3	0	0	0	0	3	adult	male								US	New York	Clinton	to True Brook, Clark Hill Rd.	NY: Clinton Co.Malaise Trap, Trib to True Brook, Clark Hill Rd., 44.6588N-73.8021666666667W, 6/20/2010, T. Mihuc	2010-06-20	tributary True Brook	stream	malaise trap				Timothy B. Mihuc	https://orcid.org/0009-0008-2157-7577	44.6588	-73.80216667	44.6588, -73.80216667	1	10	392.5042725 m	300-400
PreservedSpecimen	LCRI				Plecoptera	Perlidae	Agnetina	capitata	Agnetina capitata (Pictet, 1841)	(Pictet, 1841)			1	2	0	0	0	0	3	adult	female | male								US	New York	Clinton	to True Brook, Clark Hill Rd.	NY: Clinton Co.Malaise Trap, Trib to True Brook, Clark Hill Rd., 44.6588N-73.8021666666667W, 7/4/2010, T. Mihuc	2010-07-04	tributary True Brook	stream	malaise trap				Timothy B. Mihuc	https://orcid.org/0009-0008-2157-7577	44.6588	-73.80216667	44.6588, -73.80216667	1	10	392.5042725 m	300-400
PreservedSpecimen	LCRI				Plecoptera	Perlidae	Agnetina	capitata	Agnetina capitata (Pictet, 1841)	(Pictet, 1841)			2	7	0	0	0	0	9	adult	female | male								US	New York	Clinton	to True Brook, Clark Hill Rd.	NY: Clinton Co.Malaise Trap, Trib to True Brook, Clark Hill Rd., 44.6588N-73.8021666666667W, 5/30/2010, T. Mihuc	2010-05-30	tributary True Brook	stream	malaise trap				Timothy B. Mihuc	https://orcid.org/0009-0008-2157-7577	44.6588	-73.80216667	44.6588, -73.80216667	1	10	392.5042725 m	300-400
PreservedSpecimen	LCRI				Plecoptera	Perlidae	Agnetina	capitata	Agnetina capitata (Pictet, 1841)	(Pictet, 1841)			0	1	0	0	0	0	1	adult	male								US	New York	Clinton	to True Brook, Clark Hill Rd.	NY: Clinton Co.Malaise Trap, Trib to True Brook, Clark Hill Rd., 44.6588N-73.8021666666667W, 5/23/2010, T. Mihuc	2010-05-23	tributary True Brook	stream	malaise trap				Timothy B. Mihuc	https://orcid.org/0009-0008-2157-7577	44.6588	-73.80216667	44.6588, -73.80216667	1	10	392.5042725 m	300-400
PreservedSpecimen	LCRI				Plecoptera	Perlidae	Agnetina	capitata	Agnetina capitata (Pictet, 1841)	(Pictet, 1841)			5	12	0	0	0	0	17	adult	female | male								US	New York	Clinton	to True Brook, Clark Hill Rd.	NY: Clinton Co.Malaise Trap, Trib to True Brook, Clark Hill Rd., 44.6588N-73.8021666666667W, 6/24/2012, T. Mihuc	2012-06-24	tributary True Brook	stream	malaise trap				Timothy B. Mihuc	https://orcid.org/0009-0008-2157-7577	44.6588	-73.80216667	44.6588, -73.80216667	1	10	392.5042725 m	300-400
PreservedSpecimen	NYSM				Plecoptera	Perlidae	Agnetina	capitata	Agnetina capitata (Pictet, 1841)	(Pictet, 1841)			0	0	0	0	1	0	1	immature									US	New York	Franklin	HWY 122, Constable	NY: Franklin Co., Trout River, HWY 122, Constable, 44.9287N-74.3003W, 3/17/2009, L. Myers and T. Mihuc	2009-03-17	Trout River	river					Luke W. Myers | Timothy B. Mihuc	https://orcid.org/0000-0002-0775-0416 | https://orcid.org/0009-0008-2157-7577	44.9287	-74.3003	44.9287, -74.3003	1	10	100.5476074 m	100-200
PreservedSpecimen	NYSM				Plecoptera	Perlidae	Agnetina	capitata	Agnetina capitata (Pictet, 1841)	(Pictet, 1841)			0	1	0	0	0	0	1	adult	male								US	New York	Franklin	Trout River Rd.	NY: Franklin Co., Trout River, Trout River Rd., 44.9896N-74.2981W, 6/30/2008, L. Myers	2008-06-30	Trout River	river					Luke W. Myers	https://orcid.org/0000-0002-0775-0416	44.9896	-74.2981	44.9896, -74.2981	1	10	72.81491089 m	0-100
PreservedSpecimen	NYSM				Plecoptera	Perlidae	Agnetina	capitata	Agnetina capitata (Pictet, 1841)	(Pictet, 1841)			0	1	0	0	0	0	1	adult	male								US	New York	Clinton	True Brook Rd.	NY: Clinton Co., True Brook, True Brook Rd., 44.637N-73.7682333333333W, 6/27/2008, L. Myers	2008-06-27	True Brook	stream					Luke W. Myers	https://orcid.org/0000-0002-0775-0416	44.637	-73.76823333	44.637, -73.76823333	1	10	261.7020874 m	200-300
PreservedSpecimen	NYSM				Plecoptera	Perlidae	Agnetina	capitata	Agnetina capitata (Pictet, 1841)	(Pictet, 1841)			0	1	0	0	0	0	1	adult	male								US	New York	Clinton	True Brook Rd.	NY: Clinton Co., True Brook, True Brook Rd., 44.637N-73.7682333333333W, 6/20/2006, L. Myers	2006-06-20	True Brook	stream					Luke W. Myers	https://orcid.org/0000-0002-0775-0416	44.637	-73.76823333	44.637, -73.76823333	1	10	261.7020874 m	200-300
PreservedSpecimen	NYSM				Plecoptera	Perlidae	Agnetina	capitata	Agnetina capitata (Pictet, 1841)	(Pictet, 1841)			0	2	0	0	0	0	2	adult	male								US	New York	Clinton	True Brook Rd.	NY: Clinton Co., True Brook, True Brook Rd., 44.637N-73.7682333333333W, 6/14/2008, L. Myers	2008-06-14	True Brook	stream					Luke W. Myers	https://orcid.org/0000-0002-0775-0416	44.637	-73.76823333	44.637, -73.76823333	1	10	261.7020874 m	200-300
PreservedSpecimen	CSUIC				Plecoptera	Perlidae	Agnetina	capitata	Agnetina capitata (Pictet, 1841)	(Pictet, 1841)			0	0	0	0	1	0	1	immature									US	New York	Clinton	True Brook Rd.	NY: Clinton Co., True Brook, True Brook Rd., 44.637N-73.7682333333333W, 6/20/2006, L. Myers	2006-06-20	True Brook	stream					Luke W. Myers	https://orcid.org/0000-0002-0775-0416	44.637	-73.76823333	44.637, -73.76823333	1	10	261.7020874 m	200-300
PreservedSpecimen	NYSM				Plecoptera	Perlidae	Agnetina	capitata	Agnetina capitata (Pictet, 1841)	(Pictet, 1841)			1	0	0	0	0	0	1	adult	female								US	New York	Albany			1981-05-31	Tygert Swamp	swamp					T. L. McCabe		42.6509	-73.9829	42.6509, -73.9829	2	1000	111.2234726 m	100-200
PreservedSpecimen	CUIC				Plecoptera	Perlidae	Agnetina	capitata	Agnetina capitata (Pictet, 1841)	(Pictet, 1841)			2	0	0	0	0	0	2	adult	female								US	New York	Tompkins	Ithaca, Van Natta's Dam		1936-06-19	Six Mile Creek	stream					P. P. Babiy		42.43321	-76.48489	42.43321, -76.48489	2	1000	124.9744339 m	100-200
PreservedSpecimen	NYSM				Plecoptera	Perlidae	Agnetina	capitata	Agnetina capitata (Pictet, 1841)	(Pictet, 1841)			0	0	0	0	0	4	4	exuvia									US	New York	Essex	under bridge at ski jump, North Elba	NY: Essex Co., W, B. Ausable River, under bridge at ski jump, North Elba, 8/16/2009, L. LaPan	2009-08-16	West Branch Ausable River	river					L. LaPan		44.2866	-73.9327	44.2866, -73.9327	2	1000	503.6799011 m	500-600
PreservedSpecimen	CSUIC				Plecoptera	Perlidae	Agnetina	capitata	Agnetina capitata (Pictet, 1841)	(Pictet, 1841)			0	0	0	0	8	0	8	immature									US	New York	Essex	Notch on Rt. 86 near Wilmington	NY: Essex Co., W. B. Ausable River, Notch on Rt. 86 near Wilmington, 44.347507N-73.876311W, 3/13/2006, L. Myers	2006-03-13	West Branch Ausable River	river					Luke W. Myers	https://orcid.org/0000-0002-0775-0416	44.347507	-73.876311	44.347507, -73.876311	1	10	442.1989746 m	400-500
PreservedSpecimen	CSUIC				Plecoptera	Perlidae	Agnetina	capitata	Agnetina capitata (Pictet, 1841)	(Pictet, 1841)			0	0	0	0	2	0	2	immature									US	New York	Essex	Notch on Rt. 86 near Wilmington	NY: Essex Co., W. B. Ausable River, Notch on Rt. 86 near Wilmington, 44.347507N-73.876311W, 5/10/2006, L. Myers	2006-05-10	West Branch Ausable River	river					Luke W. Myers	https://orcid.org/0000-0002-0775-0416	44.347507	-73.876311	44.347507, -73.876311	1	10	442.1989746 m	400-500
PreservedSpecimen	CSUIC				Plecoptera	Perlidae	Agnetina	capitata	Agnetina capitata (Pictet, 1841)	(Pictet, 1841)			0	0	0	0	1	0	1	immature									US	New York	Essex	Rt. 86 and Owen Pond Outlet	NY: Essex Co., W. B. Ausable River, Rt. 86 and Owen Pond Outlet, 44.3233N-73.9128W, 5/15/2006, L. Myers	2006-05-15	West Branch Ausable River	river					Luke W. Myers	https://orcid.org/0000-0002-0775-0416	44.3233	-73.9128	44.3233, -73.9128	1	10	486.3244019 m	400-500
PreservedSpecimen	CSUIC				Plecoptera	Perlidae	Agnetina	capitata	Agnetina capitata (Pictet, 1841)	(Pictet, 1841)			4	0	0	0	0	0	4	adult	female								US	New York	Essex	Rt. 86 in Wilmington	NY: Essex Co.BLT, W. B. Ausable River, Rt. 86 in Wilmington, 44.3885166666667N-73.8156833333333W, 6/26/2007, L. Myers and B.C. Kondratieff	2007-06-26	West Branch Ausable River	river	black light trap				Luke W. Myers | Boris C. Kondratieff	https://orcid.org/0000-0002-0775-0416 | https://orcid.org/0000-0002-6455-5481	44.38851667	-73.81568333	44.38851667, -73.81568333	1	10	309.1968994 m	300-400
PreservedSpecimen	NYSM	NYSMDNA			Plecoptera	Perlidae	Agnetina	capitata	Agnetina capitata (Pictet, 1841)	(Pictet, 1841)			1	2	0	0	0	0	3	adult	female | male								US	New York	Essex	Rt. 86 in Wilmington	NY: Essex Co.BLT, W. B. Ausable River, Rt. 86 in Wilmington, 44.3885166666667N-73.8156833333333W, 7/28/2007, L. Myers	2007-07-28	West Branch Ausable River	river	black light trap				Luke W. Myers	https://orcid.org/0000-0002-0775-0416	44.38851667	-73.81568333	44.38851667, -73.81568333	1	10	309.1968994 m	300-400
MaterialCitation				Needham, J.G. & Claassen, P.W. (1925) A Monograph of the Plecoptera or Stoneflies of America North of Mexico. The Thomas Say Foundation, II, 1–397. Available at http://www.archive.org/details/monographofpleco00need	Plecoptera	Perlidae	Agnetina	capitata	Agnetina capitata (Pictet, 1841)	(Pictet, 1841)			0	0	0	0	0	0	0										US	New York	Essex			1923-07-01	West Branch Ausable River	river					Peter W. Claassen	http://www.wikidata.org/entity/Q21338368	44.3912	-73.8131	44.3912, -73.8131	2	1000	292.3115234 m	200-300
MaterialCitation				Needham JG, Claassen PW (1926) Order Plecoptera, pp. 57-59. In: Leonard MD (Ed.) A List of the Insects of New York, with a List of the Spiders and Certain Other Allied Groups. 101. Cornell University Agricultural Experiment Station, Memoir, Ithaca, NY, 1121 pp. URL: https://digital.library.cornell.edu/catalog/chla7251474_8551_001	Plecoptera	Perlidae	Agnetina	capitata	Agnetina capitata (Pictet, 1841)	(Pictet, 1841)			0	0	0	0	0	0	0										US	New York	Erie	West Falls		--07									42.701526	-78.682035	42.701526, -78.682035	2	1000	285.1074829 m	200-300
PreservedSpecimen	NYSM				Plecoptera	Perlidae	Agnetina	capitata	Agnetina capitata (Pictet, 1841)	(Pictet, 1841)			1	0	0	0	0	0	1	adult	female								US	New York	Greene	Spruceton Rd.	NY: Greene Co., West Kill Creek, Spruceton Rd., 42.1947833333333N-74.2717666666667W, 6/25/2007, L. Myers and B.C. Kondratieff	2007-06-25	West Kill Creek	stream					Luke W. Myers | Boris C. Kondratieff	https://orcid.org/0000-0002-0775-0416 | https://orcid.org/0000-0002-6455-5481	42.180896	-74.27176	42.180896, -74.27176	1	10	821.1268921 m	800-900
PreservedSpecimen	CSUIC				Plecoptera	Perlidae	Agnetina	capitata	Agnetina capitata (Pictet, 1841)	(Pictet, 1841)			1	1	0	0	0	0	2	adult	female | male								US	New York	Clinton	Rt. 9N, Ausable Forks	NY: Clinton Co.BLT, Palmer Brook, Rt. 9N, Ausable Forks, 44.4424N-73.6708W, 7/21/2011, S. Levere, A. Sotola, E. Gorey	2011-07-21	Palmer Brook	stream	black light trap				S. Levere | A. Sotola | E. Gorey		44.4424	-73.6708	44.4424, -73.6708	1	10	166.7346344 m	100-200
PreservedSpecimen	LCRI				Plecoptera	Perlidae	Agnetina	capitata	Agnetina capitata (Pictet, 1841)	(Pictet, 1841)			0	0	0	0	1	0	1	immature									US	New York	Franklin	Lower Flat Rock Road	NY: Franklin Co., Salmon River, Lower Flat Rock Road, 44.9175N-74.3463W, 5/15/2012, W. Trzcienski	2012-05-15	Salmon River	river					W. Trzcienski		44.9175	-74.3463	44.9175, -74.3463	1	10	93.81908417 m	0-100
PreservedSpecimen	LCRI				Plecoptera	Perlidae	Agnetina	capitata	Agnetina capitata (Pictet, 1841)	(Pictet, 1841)			0	1	0	0	0	0	1	adult	male								US	New York	Chemung	Rt. 328 S. Elmira	NY: Chemung Co., Bird Creek, Rt. 328 S. Elmira, 42.0132N-76.8949W, 6/10/2013, L. Myers	2013-06-10	Bird Creek	stream					Luke W. Myers	https://orcid.org/0000-0002-0775-0416	42.0132	-76.8949	42.0132, -76.8949	1	10	317.2895203 m	300-400
PreservedSpecimen	LCRI				Plecoptera	Perlidae	Agnetina	capitata	Agnetina capitata (Pictet, 1841)	(Pictet, 1841)			1	0	0	0	0	0	1	adult	female								US	New York	Clinton	Jct. Rt. 3 and Akey Rd., Cadyville	NY: Clinton Co.BLT, Small Stream, Jct. Rt. 3 and Akey Rd., Cadyville, 44.7071N-73.6091W, 7/7/2019, L. Micheels	2019-07-07	tributary Saranac River	stream	black light trap				L. Micheels		44.7071	-73.6091	44.7071, -73.6091	1	10	189.0738068 m	100-200
MaterialCitation				Claassen, P.W. (1931) Plecoptera nymphs of American (north of Mexico). The Thomas Say Foundation, 3, 1–199.	Plecoptera	Perlidae	Agnetina	capitata	Agnetina capitata (Pictet, 1841)	(Pictet, 1841)			0	0	0	0	1	0	1	immature									US	New York	Essex	Adirondack Mountains			Boquet River	river							44.22025	-73.58518	44.22025, -73.58518	3	10000	159.5808258 m	100-200
PreservedSpecimen	LCRI				Plecoptera	Perlidae	Agnetina	capitata	Agnetina capitata (Pictet, 1841)	(Pictet, 1841)			0	1	0	0	0	0	1	adult	male								US	New York	Essex	Rt. 86 at Whiteface Ski Area	NY: Essex Co.BLT, West Branch Ausable River, Rt. 86 at Whiteface Ski Area, 44.35583N-73.85781W, 6/27/2022, L. Myers and B. C. Kondratieff	2022-06-27	West Branch Ausable River	river	black light trap				Luke W. Myers | Boris C. Kondratieff	https://orcid.org/0000-0002-0775-0416 | https://orcid.org/0000-0002-6455-5481	44.35583	-73.85781	44.35583, -73.85781	1	10	354.2904053 m	300-400
PreservedSpecimen	LCRI				Plecoptera	Perlidae	Agnetina	capitata	Agnetina capitata (Pictet, 1841)	(Pictet, 1841)			1	2	0	0	0	2	5	adult | exuvia	female | male								US	New York	Essex	Rt. 86 at Holcomb Pond, E. Lake Placid	NY: Essex Co., West Branch Ausable River, Rt. 86 at Holcomb Pond, E. Lake Placid, 44.28652N-73.93262W, 6/27/2022, L. Myers and B. C. Kondratieff	2022-06-27	West Branch Ausable River	river					Luke W. Myers | Boris C. Kondratieff	https://orcid.org/0000-0002-0775-0416 | https://orcid.org/0000-0002-6455-5481	44.28652	-73.93262	44.28652, -73.93262	1	10	503.6799011 m	500-600
PreservedSpecimen	CUIC		CUIC84902		Plecoptera	Perlidae	Agnetina	capitata	Agnetina capitata (Pictet, 1841)	(Pictet, 1841)			0	3	0	0	0	0	3	adult	male	Luke W. Myers	https://orcid.org/0000-0002-0775-0416	2023	Agnetina capitata 3M Det L. Myers 2023				US	New York	Tompkins	Vam Natta's Dam, Ithaca	Van Natta's Dam, Ithaca, NY Babiy. 19 VI 1936	1936-06-19									42.43351	-76.48512	42.43351, -76.48512	2	1000	150 m	100-200
PreservedSpecimen	CUIC		CUIC84907		Plecoptera	Perlidae	Agnetina	capitata	Agnetina capitata (Pictet, 1841)	(Pictet, 1841)			1	0	0	0	0	0	1	adult	female	Luke W. Myers	https://orcid.org/0000-0002-0775-0416	2023	Agnetina capitata 1F Det L. Myers 2023				US	New York	Tompkins	Ludlowville	New York: Ludlowville, Tompkins County, 29 June 1977	1977-06-29									42.55506	-76.53834	42.55506, -76.53834	2	1000	147 m	100-200
PreservedSpecimen	INHS		INHS Plecoptera 5572		Plecoptera	Perlidae	Agnetina	capitata	Agnetina capitata (Pictet, 1841)	(Pictet, 1841)			0	1	0	0	0	1	2	adult | exuvia	male	Mitchell A. Harris		1993	Agnetina capitata (Pictet), det. M.A. Harris 1993 | Perla capitata Pict., P.W. Claassen | Neophasganophora capitata (Pictet), T.H. Frison 1936			New York	US	New York	Tompkins		Exp. 1927-66 No. Lansing Cr. Emerged 12 June 1 male reared	1927-06-12	North Lansing Creek	stream							42.6113	-76.4964	42.6113, -76.4964	3	10000	302.9257202 m	300-400
PreservedSpecimen	INHS		INHS Plecoptera 5494		Plecoptera	Perlidae	Agnetina	capitata	Agnetina capitata (Pictet, 1841)	(Pictet, 1841)			0	1	0	0	0	0	1	adult	male	R. Edward DeWalt	https://orcid.org/0000-0001-9985-9250	2008	Agnetina capitata, M, Det. R. E. DeWalt 2008 | Agnetina capitata (Pictet), det. M.A. Harris 1993 | Neophasganophora capitata (Pictet), T.H. Frison 1941				US	New York	Essex	Keene	Keen, N.Y. Trib. on Sable River June 20, 1941 Frison & Ross	1941-06-20	tributary East Branch Ausable River	stream					Theodore Henry Frison | Herbert Holdsworth Ross	http://www.wikidata.org/entity/Q21340727 | http://www.wikidata.org/entity/Q22106426	44.25697	-73.79317	44.25697, -73.79317	2	1000	248.4408264 m	200-300
PreservedSpecimen	INHS		INHS Plecoptera 5495		Plecoptera	Perlidae	Agnetina	capitata	Agnetina capitata (Pictet, 1841)	(Pictet, 1841)			0	0	0	0	0	2	2	exuvia		R. Edward DeWalt	https://orcid.org/0000-0001-9985-9250	2008	Agnetina capitata, 2 Exv. Det. R. E. DeWalt 2008 | Neophasganophora capitata (Pictet), T.H. Frison 1942				US	New York	Essex	Keene	Keen, N.Y. Trib. on Sable River June 20, 1941 Frison & Ross	1941-06-20	tributary East Branch Ausable River	stream					Theodore Henry Frison | Herbert Holdsworth Ross	http://www.wikidata.org/entity/Q21340727 | http://www.wikidata.org/entity/Q22106426	44.25697	-73.79317	44.25697, -73.79317	2	1000	248.4408264 m	200-300
PreservedSpecimen	INHS		INHS Plecoptera 5498		Plecoptera	Perlidae	Agnetina	capitata	Agnetina capitata (Pictet, 1841)	(Pictet, 1841)			0	0	0	0	0	2	2	exuvia		R. Edward DeWalt	https://orcid.org/0000-0001-9985-9250	2008	Agnetina capitata, 2 Exv. Det. R. E. DeWalt 2008| Neophasganophora capitata (Pictet), T. H. Frison 1941				US	New York	Essex	Tahawus	Small Creek near Tahawus, N. Y. Adirondack Park June 20, 1941 Frison & Ross	1941-06-20	tributary Hudson River	stream					Theodore Henry Frison | Herbert Holdsworth Ross	http://www.wikidata.org/entity/Q21340727 | http://www.wikidata.org/entity/Q22106426	44.04383	-74.05976	44.04383, -74.05976	2	1000	529.5159912 m	500-600
PreservedSpecimen	INHS		INHS Plecoptera 5499		Plecoptera	Perlidae	Agnetina	capitata	Agnetina capitata (Pictet, 1841)	(Pictet, 1841)			0	0	0	0	0	1	1	exuvia		R. Edward DeWalt	https://orcid.org/0000-0001-9985-9250	2008	Agnetina capitata, Exv. Det. R. E. DeWalt 2008 | Neophasganophora capitata (Pictet), T. H. Frison 1941				US	New York	Livingston	Lima	Lima, N. Y. June 17, 1941 Frison & Ross	1941-06-17							Theodore Henry Frison | Herbert Holdsworth Ross	http://www.wikidata.org/entity/Q21340727 | http://www.wikidata.org/entity/Q22106426	42.90472	-77.61167	42.90472, -77.61167	2	1000	251.8312836 m	200-300
PreservedSpecimen	DEBU		Midwest Plecoptera 2326		Plecoptera	Perlidae	Agnetina	capitata	Agnetina capitata (Pictet, 1841)	(Pictet, 1841)			0	0	0	0	1	0	1	immature		R. Edward DeWalt	https://orcid.org/0000-0001-9985-9250	2006	Agnetina capitata, N, Det. R. E. DeWalt, Nov. 2006				US	New York	Oswego	Pulaski	Pulaski, N.Y., Salmon R., 11 May 1982, Sharon Rodauskas	1982-05-11	Salmon River	river					S. Rodauskas		43.5658	-76.1277	43.5658, -76.1277	2	1000	105.1483078 m	100-200
PreservedSpecimen	INHS		INHS Plecoptera 5336		Plecoptera	Perlidae	Agnetina	capitata	Agnetina capitata (Pictet, 1841)	(Pictet, 1841)			0	0	0	0	5	0	5	immature		R. Edward DeWalt	https://orcid.org/0000-0001-9985-9250	2008	Agnetina capitata, 5 N Det. R. E. DeWalt, 2008 | Neophasganophora capitata of Claassen, not Frison, [H.K.] Tow[nes] 1936 | Neophasganophora capitata (Pictet), nymphs (dark phase), T. H. frison 1936			Nymphs (dark phase)	US	New York	Delaware	near Peakville	Trout Br. near Peaksville, N.Y. July 25, 1935	1935-07-25	Trout Brook	stream					Henry K. Townes	http://www.wikidata.org/entity/Q16557405	41.9796	-75.0978	41.9796, -75.0978	2	1000	314.243042 m	300-400
PreservedSpecimen	INHS		INHS Plecoptera 5496		Plecoptera	Perlidae	Agnetina	capitata	Agnetina capitata (Pictet, 1841)	(Pictet, 1841)			0	0	0	0	0	2	2	exuvia		R. Edward DeWalt	https://orcid.org/0000-0001-9985-9250	2008	Agnetina capitata, 2 Exv. Det. R. E. DeWalt 2008 | Neophasganophora capitata (Pictet), T. H. Frison 1941				US	New York	Essex	3 mi W Keene	Sm. Cr. 3 mi. W of Keene, N. Y., Adirondack Park, June 20, 1941, Frison & Ross	1941-06-20	Cascade Brook	stream					Theodore Henry Frison | Herbert Holdsworth Ross	http://www.wikidata.org/entity/Q21340727 | http://www.wikidata.org/entity/Q22106426	44.24648	-73.83583	44.24648, -73.83583	2	1000	492.9799805 m	400-500
PreservedSpecimen	INHS		INHS Plecoptera 16317		Plecoptera	Perlidae	Agnetina	capitata	Agnetina capitata (Pictet, 1841)	(Pictet, 1841)			0	1	0	0	0	0	1	adult	male	R. Edward DeWalt	https://orcid.org/0000-0001-9985-9250	2022	Agnetina capitata, 1 M, Det. R. E. DeWalt, 2022	examine			US	New York	Franklin	8 mi E Malone	8 mi. E. Malone, N.Y. Aug. 12, 1959 S.E. Lienk	1959-08-12	[Little Trout River]	stream					S. E. Lienk		44.86001	-74.12331	44.86001, -74.12331	2	1000	372.1275635 m	300-400
PreservedSpecimen	ND		Midwest Plecoptera 7644		Plecoptera	Perlidae	Agnetina	capitata	Agnetina capitata (Pictet, 1841)	(Pictet, 1841)			0	0	0	0	2	0	2	immature		R. Edward DeWalt	https://orcid.org/0000-0001-9985-9250	2009	Agnetina capitata, 2N, Det. DeWalt, 2009 | Plecoptera Perlidae Neophosgonophora Det: LD Cline (Usinger 1956)				US	New York	Sullivan	Beaverkill	N.Y., Beaver Kill, 4/21/1974, D. Despommier	1974-04-21	Beaver Kill River	stream					D. Despommier		41.98135	-74.83612	41.98135, -74.83612	2	1000	455.7608948 m	400-500
PreservedSpecimen	ND		Midwest Plecoptera 7639		Plecoptera	Perlidae	Agnetina	capitata	Agnetina capitata (Pictet, 1841)	(Pictet, 1841)			0	0	0	0	3	0	3	immature		R. Edward DeWalt	https://orcid.org/0000-0001-9985-9250	2009	Agnetina capitata, 3N, Det. DeWalt, 2009 | Plecoptera Perlidae Perlinae Neophasgamophora capitata				US	New York	Sullivan	Beaverkill	N.Y., Beaver Kill, 4/21/1974, D. Despommier	1974-04-21	Beaver Kill River	stream					D. Despommier		41.98135	-74.83612	41.98135, -74.83612	2	1000	455.7608948 m	400-500
PreservedSpecimen	ND		Midwest Plecoptera 7643		Plecoptera	Perlidae	Agnetina	capitata	Agnetina capitata (Pictet, 1841)	(Pictet, 1841)			0	2	0	0	0	0	2	adult	male	R. Edward DeWalt	https://orcid.org/0000-0001-9985-9250	2009	Agnetina capitata, 2M, Det. DeWalt, 2009 | Plecoptera Perlidae, Neophasganophora capitata, Det. D. Taylor 3-4-76				US	New York	Sullivan	Beaverkill	N.Y., Beaver Kill, 4/21/1974, D. Despommier	1974-06-21	Beaver Kill River	stream					D. Despommier		41.98135	-74.83612	41.98135, -74.83612	2	1000	455.7608948 m	400-500
PreservedSpecimen	ND		Midwest Plecoptera 7641		Plecoptera	Perlidae	Agnetina	capitata	Agnetina capitata (Pictet, 1841)	(Pictet, 1841)			2	0	0	0	0	0	2	adult	female	R. Edward DeWalt	https://orcid.org/0000-0001-9985-9250	2009	Agnetina capitata, 2F, Det. DeWalt, 2009 | Plecoptera Perlidae Neophasganophora capitata, Det. P. Taylor				US	New York	Sullivan	Beaverkill	N.Y., Beaver Kill, 4/21/1974, D. Despommier	1974-04-21	Beaver Kill River	stream					D. Despommier		41.98135	-74.83612	41.98135, -74.83612	2	1000	455.7608948 m	400-500
PreservedSpecimen	ND		Midwest Plecoptera 7642		Plecoptera	Perlidae	Agnetina	capitata	Agnetina capitata (Pictet, 1841)	(Pictet, 1841)			0	0	0	0	1	0	1	immature		R. Edward DeWalt	https://orcid.org/0000-0001-9985-9250	2009	Agnetina capitata, N, Det. DeWalt, 2009 | Perlidae Neophasganophora capitata, J. Peloquin, 2/6/76				US	New York	Sullivan	Beaverkill	N.Y., Beaver Kill, 4/21/1974, D. Despommier	1974-04-21	Beaver Kill River	stream					D. Despommier		41.98135	-74.83612	41.98135, -74.83612	2	1000	455.7608948 m	400-500
PreservedSpecimen	FMNH		Midwest Plecoptera 11508		Plecoptera	Perlidae	Agnetina	capitata	Agnetina capitata (Pictet, 1841)	(Pictet, 1841)			0	0	0	0	1	0	1	immature		Scott A. Grubbs	https://orcid.org/0000-0003-2170-9716	2009	Agnetina capitata, N, Det. S. A. Grubbs, 2009				US	New York	Wyoming	1 mi SE Varysburg at NY-98	USA: N. Y., Wyoming Co., Tonawanda Ck., rte. 98, 1 mi SE Varysburg (8 mi W Warsaw), VI-10-1984, H. G. Nelson leg.	1984-06-10	Tonawanda Creek	stream					H. G. Nelson		42.74845	-78.30564	42.74845, -78.30564	2	1000	348.1751404 m	300-400
PreservedSpecimen	FMNH		Midwest Plecoptera 11519		Plecoptera	Perlidae	Agnetina	capitata	Agnetina capitata (Pictet, 1841)	(Pictet, 1841)			0	0	0	0	1	0	1	immature		Scott A. Grubbs	https://orcid.org/0000-0003-2170-9716	2009	Agnetina capitata, N, Det. S. A. Grubbs, 2009				US	New York	Allegany	Higgins, 12 mi SE Arcade	USA: N. Y., Allegany Co., tr. Cold Ck., Higgins, 12 mi SE Arcade, VI-10-1984, H. G. Nelson leg.	1984-06-10	tributary Cold Creek [Sixtown Creek]	stream					H. G. Nelson		42.46705	-78.20091	42.46705, -78.20091	2	1000	458.5052185 m	400-500
PreservedSpecimen	FMNH		Midwest Plecoptera 11520		Plecoptera	Perlidae	Agnetina	capitata	Agnetina capitata (Pictet, 1841)	(Pictet, 1841)			0	0	0	0	4	0	4	immature		Scott A. Grubbs	https://orcid.org/0000-0003-2170-9716	2009	Agnetina capitata, 4N, Det. S. A. Grubbs, 2009				US	New York	Wyoming	Pike at NY-19 (13 mi S. Warsaw)	USA: N. Y., Wyoming Co., Wiscoy Ck., rte. 19, Pike(13 mi S. Warsaw), VI-9-1984, H. G. Nelson leg.	1984-06-09	Wiscoy Creek	stream					H. G. Nelson		42.55625	-78.15476	42.55625, -78.15476	2	1000	469.5130615 m	400-500
PreservedSpecimen	FMNH		Midwest Plecoptera 11521		Plecoptera	Perlidae	Agnetina	capitata	Agnetina capitata (Pictet, 1841)	(Pictet, 1841)			0	0	0	0	2	0	2	immature		Scott A. Grubbs	https://orcid.org/0000-0003-2170-9716	2009	Agnetina capitata, 2N, Det. S. A. Grubbs, 2009				US	New York	Wyoming	2 mi S Warsaw at Keeny Rd.	USA: N. Y., Wyoming Co., Oatka Ck., Keeny Rd., 2 mi S Warsaw, VI-9-1984, H. G. Nelson leg.	1984-06-09	Oatka Creek	stream					H. G. Nelson		42.72264	-78.12861	42.72264, -78.12861	2	1000	319.3097839 m	300-400
PreservedSpecimen	FMNH		Midwest Plecoptera 10494		Plecoptera	Perlidae	Agnetina	capitata	Agnetina capitata (Pictet, 1841)	(Pictet, 1841)			0	0	0	0	1	0	1	immature		R. Edward DeWalt	https://orcid.org/0000-0001-9985-9250	2009	Agnetina capitata, N, Det. DeWalt, 2009				US	New York	Monroe	0.2 mi S Garbutt at Union St.	USA: N.Y., Monroe Co., Oatka Ck., Union St., 0.2 mi S Garbutt (15 mi SW Rochester) IX-2-1994 H.G. Nelson	1994-09-02	Oatka Creek	stream					H. G. Nelson		43.01025	-77.79182	43.01025, -77.79182	1	10	172.7584076 m	100-200
PreservedSpecimen	FMNH		Midwest Plecoptera 10498		Plecoptera	Perlidae	Agnetina	capitata	Agnetina capitata (Pictet, 1841)	(Pictet, 1841)			0	0	0	0	1	0	1	immature		R. Edward DeWalt	https://orcid.org/0000-0001-9985-9250	2009	Agnetina capitata, N, Det. DeWalt, 2009				US	New York	Delaware	Margaretville	USA: N.Y., Delaware Co., East Fk. Delaware R., Margaretville. IX-8-1994. H.G. Nelson leg.	1994-09-08	East Fork Delaware River	river					H. G. Nelson		42.14624	-74.64999	42.14624, -74.64999	2	1000	399.4951477 m	300-400
PreservedSpecimen	FMNH		Midwest Plecoptera 10512		Plecoptera	Perlidae	Agnetina	capitata	Agnetina capitata (Pictet, 1841)	(Pictet, 1841)			0	0	0	0	1	0	1	immature		R. Edward DeWalt	https://orcid.org/0000-0001-9985-9250	2009	Agnetina capitata, N, Det. DeWalt, 2009				US	New York	Delaware	Grand Gorge at NY-30	USA: N.Y., Delaware Co., Bear Kill, rte. 30, Grand Gorge (30 mi E of Oneonta) IX-8-1994. H.G. Nelson leg	1994-09-08	Bear Kill	stream					H. G. Nelson		42.36276	-74.49358	42.36276, -74.49358	2	1000	428.5735168 m	400-500
PreservedSpecimen	FMNH		Midwest Plecoptera 10519		Plecoptera	Perlidae	Agnetina	capitata	Agnetina capitata (Pictet, 1841)	(Pictet, 1841)			0	0	0	0	1	0	1	immature		R. Edward DeWalt	https://orcid.org/0000-0001-9985-9250	2009	Agnetina capitata, N, Det. DeWalt, 2009				US	New York	Schoharie	1.5 mi SE Middleburgh at NY-145	USA: N.Y., Scoharie Co., L. Scoharie Ck., rte. 145, 1.5 mi SE Middleburgh (32 mi W of Albany) IX-4-1994. H.g. Nelson	1994-09-04	Little Scoharie Creek	stream					H. G. Nelson		42.58106	-74.31706	42.58106, -74.31706	2	1000	223.9767151 m	200-300
PreservedSpecimen	FMNH		Midwest Plecoptera 12059		Plecoptera	Perlidae	Agnetina	capitata	Agnetina capitata (Pictet, 1841)	(Pictet, 1841)			0	0	0	0	3	0	3	immature		R. Edward DeWalt	https://orcid.org/0000-0001-9985-9250	2009	Agnetina capitata, 3N, Det. DeWalt, 2009				US	New York	Rensselaer	Pittstown at Pittstown Rd.	USA: N.Y.: Rensselaer Co., Sunkavissia Ck., Pittstown Rd., Pittstown (12 mi NE Troy), IX-16-1991 G. G. Nelson leg.	1991-09-16	Sunkauissia Creek	stream					H. G. Nelson		42.84018	-73.48624	42.84018, -73.48624	2	1000	155.6977081 m	100-200
PreservedSpecimen	INHS		INHS Insect Collection 300829		Plecoptera	Perlidae	Agnetina	capitata	Agnetina capitata (Pictet, 1841)	(Pictet, 1841)			0	0	0	0	8	0	8	immature		R. Edward DeWalt	https://orcid.org/0000-0001-9985-9250	2008	Agnetina capitata, 8 N, Det. R. E. DeWalt, 2008				US	New York	Westchester	Amawalk	Amawalk River-Westchester Co., N. Y. Aug. 8, 1936. T-H2O = 53 F Very Swift, 1.5 ft. Deep R. Nevin	1936-08-08	Mill Brook River	river					R. Nevin		41.28773	-73.77096	41.28773, -73.77096	2	1000	132.8598022 m	100-200
PreservedSpecimen	INHS		INHS Insect Collection 583265		Plecoptera	Perlidae	Agnetina	capitata	Agnetina capitata (Pictet, 1841)	(Pictet, 1841)			0	0	0	0	4	0	4	immature		R. Edward DeWalt	https://orcid.org/0000-0001-9985-9250	2013	Agnetina capitata, 4 N, Det. R. E. DeWalt, 2013				US	New York	Steuben	2 km SE Kanona along NY-415	NY: Steuben Co., Cohocton River, 2 km SE Kanona along NY-415, 2/7/2010, R. E. DeWalt, M. Pessino	2010-02-07	Cohocton River	river					R. Edward DeWalt | Massimo Pessino	https://orcid.org/0000-0001-9985-9250	42.35771	-77.35069	42.35771, -77.35069	1	10	341.0754089 m	300-400
PreservedSpecimen	INHS		INHS Insect Collection 552565		Plecoptera	Perlidae	Agnetina	capitata	Agnetina capitata (Pictet, 1841)	(Pictet, 1841)			0	0	0	0	1	0	1	immature		R. Edward DeWalt	https://orcid.org/0000-0001-9985-9250	2011	Agnetina capitata, N, Det. R. E. DeWalt, 2011				US	New York	Columbia	SE Austerlitz at Harvey Mountain Rd.	Ny, Columbia co., SE Austerlitz at Harvey Moutain Rd., Tributary Green River, 5/26/2011, R. E. DeWalt, M. Pessino, RED-2011-114	2011-05-26	tributary Green River	stream					R. Edward DeWalt | Massimo Pessino	https://orcid.org/0000-0001-9985-9250	42.30639	-73.46678	42.30639, -73.46678	1	10	349.4562073 m	300-400
PreservedSpecimen	INHS		INHS Insect Collection 566315		Plecoptera	Perlidae	Agnetina	capitata	Agnetina capitata (Pictet, 1841)	(Pictet, 1841)			0	0	0	0	1	0	1	immature		R. Edward DeWalt	https://orcid.org/0000-0001-9985-9250	2012	Agnetina capitata, N, Det. R. E. DeWalt, 2012				US	New York	Columbia	E Austerlitz on Deadend Rd.	NY: Columbia Co., Green River, E Austerlitz, Deadend Rd., 5/26/2011, R. E. DeWalt, M. Pessino, RED-2011-114	2011-05-26	Green River	river					R. Edward DeWalt | Massimo Pessino	https://orcid.org/0000-0001-9985-9250	42.30586	-73.46691	42.30586, -73.46691	2	1000	348.712738 m	300-400
PreservedSpecimen	INHS		INHS Insect Collection 630926		Plecoptera	Perlidae	Agnetina	capitata	Agnetina capitata (Pictet, 1841)	(Pictet, 1841)			0	0	0	0	0	1	1	exuvia		R. Edward DeWalt	https://orcid.org/0000-0001-9985-9250	2013	Agnetina capitata, EXV., Det. R. E. DeWalt, 2013				US	New York	Rensselaer	Garfield at CR-28	NY, Rensselaer co., Garfield at CR-28, Kinderhook Creek, 5/26/2011, R. E. DeWalt, M. Pessino, RED-2011-115	2011-05-26	Kinderhook Creek	stream					R. Edward DeWalt | Massimo Pessino	https://orcid.org/0000-0001-9985-9250	42.54037	-73.39382	42.54037, -73.39382	1	10	256.6243591 m	200-300
MaterialCitation				Stark, B.P. (1986) The Nearctic species of Agnetina (Plecoptera: Perlidae). Journal of the Kansas Entomological Society, 59(3), 437–445. Available at http://www.jstor.org/stable/25084804	Plecoptera	Perlidae	Agnetina	flavescens	Agnetina flavescens (Walsh, 1862)	(Walsh, 1862)			0	1	0	0	0	0	1	adult	male								US	New York	Tompkins	Ithaca		1904-06-29									42.44056	-76.49694	42.44056, -76.49694	3	10000	124.9744339 m	100-200
PreservedSpecimen	CLEV		Midwest Plecoptera 8046		Plecoptera	Perlidae	Agnetina	flavescens	Agnetina flavescens (Walsh, 1862)	(Walsh, 1862)			0	1	0	0	0	0	1	adult	male	R. Edward DeWalt	https://orcid.org/0000-0001-9985-9250	2008	Agnetina flavescens, M, Det. R. E. DeWalt, Nov. 2008 | Perla capitata				US	New York	Tompkins	Ithaca	Ithaca, N.Y. 13.vii.31, Collection of Ward’s Natural Sci. Estab. Rochester, N. Y.	1937-07-13									42.44056	-76.49694	42.44056, -76.49694	3	10000	124.9744339 m	100-200
PreservedSpecimen	INHS		INHS Plecoptera 5348		Plecoptera	Perlidae	Agnetina	flavescens	Agnetina flavescens (Walsh, 1862)	(Walsh, 1862)			0	1	0	0	0	0	1	adult	male	Mitchell A. Harris		1993	Agnetina flavescens (Walsh), Det. M.A. Harris 1993 | Neophasganophora capitata (Pictet), T.H. Frison 1929 | Perla capitata Pictet, Needham & Claassen				US	New York	Tompkins	Ithaca	Ithaca, N.Y. 1 July 15	1915-07-01									42.44056	-76.49694	42.44056, -76.49694	3	10000	124.9744339 m	100-200
PreservedSpecimen	INHS		INHS Plecoptera 5537		Plecoptera	Perlidae	Agnetina	flavescens	Agnetina flavescens (Walsh, 1862)	(Walsh, 1862)			1	2	0	0	0	0	3	adult	female | male	Mitchell A. Harris		1993	Agnetina flavescens (Walsh), M.A. Harris 1993 | Neophasganophora capitata (Pictet), T. H. Frison 1927				US	New York	Tompkins	Ithaca	Ithaca, N.Y. June 25, 1922 P.W.C.	1922-06-25							Peter W. Claassen	http://www.wikidata.org/entity/Q21338368	42.44056	-76.49694	42.44056, -76.49694	3	10000	124.9744339 m	100-200
PreservedSpecimen		PNHC			Plecoptera	Perlidae	Agnetina	flavescens	Agnetina flavescens (Walsh, 1862)	(Walsh, 1862)			0	1	0	0	0	0	1	adult	male	Phillip N. Hogan	https://orcid.org/0000-0002-6546-272X	2021					US	New York	Cayuga			2021-07-15	Dry Creek	stream					Phillip N. Hogan	https://orcid.org/0000-0002-6546-272X	42.69753	-76.40836	42.69753, -76.40836	1	10	293.3937683 m	200-300
PreservedSpecimen		PNHC			Plecoptera	Perlidae	Agnetina	flavescens	Agnetina flavescens (Walsh, 1862)	(Walsh, 1862)			1	3	0	0	0	0	4	adult	female | male	Phillip N. Hogan	https://orcid.org/0000-0002-6546-272X	2021					US	New York	Tompkins			2021-07-15	tributary Cayuga Lake	stream					Phillip N. Hogan	https://orcid.org/0000-0002-6546-272X	42.54724	-76.60738	42.54724, -76.60738	1	10	137.5363464 m	100-200
PreservedSpecimen		PNHC			Plecoptera	Perlidae	Agnetina	flavescens	Agnetina flavescens (Walsh, 1862)	(Walsh, 1862)			2	1	0	0	0	0	3	adult	female | male	Phillip N. Hogan	https://orcid.org/0000-0002-6546-272X	2020					US	New York	Tompkins			2020-07-11	tributary Cayuga Lake	stream					Phillip N. Hogan	https://orcid.org/0000-0002-6546-272X	42.54724	-76.60738	42.54724, -76.60738	1	10	137.5363464 m	100-200
PreservedSpecimen	CSUIC				Plecoptera	Capniidae	Allocapnia	curiosa	Allocapnia curiosa Frison, 1942	Frison, 1942			5	0	0	0	0	0	5	adult	female								US	New York	Greene	Maple Lawn Rd.	NY: Greene Co.reared, March 15, 2009, Dutcher Creek, Maple Lawn Rd., 42.2563N-74.0431W, 3/9/2009, L. Myers	2009-03-09	Dutcher Creek	stream	reared	2009-03-15			Luke W. Myers	https://orcid.org/0000-0002-0775-0416	42.2563	-74.0431	42.2563, -74.0431	1	10	252.6267853 m	200-300
PreservedSpecimen	CUIC				Plecoptera	Capniidae	Allocapnia	curiosa	Allocapnia curiosa Frison, 1942	Frison, 1942			1	1	0	0	0	0	2	adult	female | male								US	New York	Sullivan	Debruce		1968-03-19	Frog Hollow Brook	stream					L. L. Pechuman | Rittershausen		41.9115	-74.7293	41.9115, -74.7293	2	1000	501.7102661 m	500-600
PreservedSpecimen	CSUIC				Plecoptera	Capniidae	Allocapnia	curiosa	Allocapnia curiosa Frison, 1942	Frison, 1942			10	8	0	0	0	0	18	adult	female | male								US	New York	Greene	Woodstock Rd. nr. Palenville	NY: Greene Co., Kaaterskill Creek, Woodstock Rd. nr. Palenville, 42.1719666666667N-74.0192333333333W, 3/10/2007, L. Myers and J. Myers	2007-03-10	Kaaterskill Creek	stream					Luke W. Myers | J. Myers	https://orcid.org/0000-0002-0775-0416	42.17196667	-74.01923333	42.17196667, -74.01923333	1	10	160.9885712 m	100-200
PreservedSpecimen	CUIC				Plecoptera	Capniidae	Allocapnia	curiosa	Allocapnia curiosa Frison, 1942	Frison, 1942			1	3	0	0	0	0	4	adult	female | male								US	New York	Sullivan	Rte. 55, Unionville	NY: Sullivan Co., Pacton Brook, Rte. 55, Unionville, 41.8588N-74.5749W, 3/19/1968, L.L. Pechuman and Rittershausen	1968-03-19	Pacton Brook	stream					L. L. Pechuman | Rittershausen		41.8588	-74.5749	41.8588, -74.5749	1	10	358.2702026 m	300-400
PreservedSpecimen	CUIC				Plecoptera	Capniidae	Allocapnia	curiosa	Allocapnia curiosa Frison, 1942	Frison, 1942			0	2	0	0	0	0	2	adult	male								US	New York	Sullivan	Tre. 55A Lowes Corners	NY: Sullivan Co., Sugarloaf Brook, Tre. 55A Lowes Corners, 3/19/1968, L.L. Pechuman and Rittershausen	1968-03-19	Sugarloaf Brook	stream					L. L. Pechuman | Rittershausen		41.8636	-74.5064	41.8636, -74.5064	2	1000	262.849884 m	200-300
PreservedSpecimen	CSUIC				Plecoptera	Capniidae	Allocapnia	curiosa	Allocapnia curiosa Frison, 1942	Frison, 1942			1	1	0	0	0	0	2	adult	female | male								US	New York	Ulster	Woodland Valley Rd. SW Phonecia	NY: Ulster Co., Woodland Valley Stream, Woodland Valley Rd. SW Phonecia, 42.0783N-74.3359W, 2/11/2009, L. Myers	2009-02-11	Woodland Valley Stream	stream					Luke W. Myers	https://orcid.org/0000-0002-0775-0416	42.0783	-74.3359	42.0783, -74.3359	1	10	273.1970215 m	200-300
PreservedSpecimen	CSUIC				Plecoptera	Capniidae	Allocapnia	curiosa	Allocapnia curiosa Frison, 1942	Frison, 1942			0	3	0	0	0	0	3	adult	male								US	New York	Ulster	Woodland Valley Rd. SW Phonecia	NY: Ulster Co., Woodland Valley Stream, Woodland Valley Rd. SW Phonecia, 42.0783N-74.3359W, 2/11/2009, L. Myers	2009-02-11	Woodland Valley Stream	stream					Luke W. Myers	https://orcid.org/0000-0002-0775-0416	42.0783	-74.3359	42.0783, -74.3359	1	10	273.1970215 m	200-300
PreservedSpecimen	INHS		INHS Plecoptera 8623		Plecoptera	Capniidae	Allocapnia	curiosa	Allocapnia curiosa Frison, 1942	Frison, 1942			1	0	0	0	0	0	1	adult	female				Allocapnia curiosa Frison				US	New York	Cattaraugus	Allegany State Park	Allegany St. Pk., N.Y. Quaker Run near Red House Road 29 March 1961 -- 1900 ft. L. L. Pechuman	1961-03-29	tributary of English Brook	stream					L. L. Pechuman		42.02658	-78.81342	42.02658, -78.81342	2	1000	512.2385254 m	500-600
PreservedSpecimen	CSUIC				Plecoptera	Capniidae	Allocapnia	frisoni	Allocapnia frisoni Ross & Ricker, 1964	Ross & Ricker, 1964			0	2	0	0	0	0	2	adult	male								US	New York	Cattaraugus	ASP RT. 1 at Diehl Trail	NY: Cattaraugus Co., English Creek, ASP RT. 1 at Diehl Trail, 42.0153N-78.8232W, 3/11/2012, L. Myers and B. C. Kondratieff	2012-03-11	English Creek	stream					Luke W. Myers | Boris C. Kondratieff	https://orcid.org/0000-0002-0775-0416 | https://orcid.org/0000-0002-6455-5481	42.0153	-78.8232	42.0153, -78.8232	1	10	464.521759 m	400-500
PreservedSpecimen	LCRI				Plecoptera	Capniidae	Allocapnia	frisoni	Allocapnia frisoni Ross & Ricker, 1964	Ross & Ricker, 1964			0	1	0	0	0	0	1	adult	male								US	New York	Erie	Middle Rd., Sardina	NY: Erie Co., Richmond Gulf, Middle Rd., Sardina, 42.5298N-78.6183W, 3/12/2012, L. Myers and B. C. Kondratieff	2012-03-12	Richmond Gulf	stream					Luke W. Myers | Boris C. Kondratieff	https://orcid.org/0000-0002-0775-0416 | https://orcid.org/0000-0002-6455-5481	42.5298	-78.6183	42.5298, -78.6183	1	10	464.0270081 m	400-500
PreservedSpecimen	INHS		INHS Plecoptera 8696		Plecoptera	Capniidae	Allocapnia	frisoni	Allocapnia frisoni Ross & Ricker, 1964	Ross & Ricker, 1964		paratype of Allocapnia frisoni	1	0	0	0	0	0	1	adult	female	William Edwin Ricker		1964	Paratype F, Allocapnia frisoni Ross & Ricker, 1964				US	New York	Tompkins	Ludlowville at Gulf & Holden Rd.	Tompkins Co., N.Y., Ludlowville, Locke Ck. at Gulf & Holden Rd., Jan. 19, 1963, L.L. Pechuman	1963-01-19	Locke Creek	stream					L. L. Pechuman		42.58977	-76.50871	42.58977, -76.50871	2	1000	238.6987915 m	200-300
PreservedSpecimen	INHS		INHS Plecoptera 8700		Plecoptera	Capniidae	Allocapnia	frisoni	Allocapnia frisoni Ross & Ricker, 1964	Ross & Ricker, 1964			0	2	0	0	0	0	2	adult	male	R. Edward DeWalt	https://orcid.org/0000-0001-9985-9250	2022	Allocapnia frisoni, 2 M, Det. R. E. DeWalt, 2022 | Allocapnia frisoni Ross & Ricker, [W.E. Ricker]				US	New York	Ontario	Bristol Springs, Gannett Hill Road	Bristol Springs, New York Gannett Hill Road March 20, 1962 L.L. Pechuman #14 on snow - 1500-2000 ft.	1962-03-20							L. L. Pechuman		42.70185	-77.39796	42.70185, -77.39796	1	10	577.2124634 m	500-600
PreservedSpecimen	INHS		INHS Plecoptera 8690		Plecoptera	Capniidae	Allocapnia	frisoni	Allocapnia frisoni Ross & Ricker, 1964	Ross & Ricker, 1964			0	2	0	0	0	0	2	adult	male	R. Edward DeWalt	https://orcid.org/0000-0001-9985-9250	2022	Allocapnia frisoni, 2 M, Det. R. E. DeWalt, 2022 | Allocapnia frisoni Ross & Ricker, [W.E. Ricker]				US	New York	Chemung	Sullivanville	Sullivanville, New York, Jan. 6, 1937, Frison & Ross	1937-01-06	[North Branch Newtown Creek]	stream					Theodore Henry Frison | Herbert Holdsworth Ross	http://www.wikidata.org/entity/Q21340727 | http://www.wikidata.org/entity/Q22106426	42.21033	-76.76875	42.21033, -76.76875	2	1000	321.2111206 m	300-400
PreservedSpecimen	INHS		INHS Plecoptera 8691		Plecoptera	Capniidae	Allocapnia	frisoni	Allocapnia frisoni Ross & Ricker, 1964	Ross & Ricker, 1964			1	0	0	0	0	0	1	adult	female	R. Edward DeWalt	https://orcid.org/0000-0001-9985-9250	2022	Allocapnia frisoni, F, Det. R. E. DeWalt, 2022 | Allocapnia frisoni Ross & Ricker, [W.E. Ricker]				US	New York	Chemung	Sullivanville	Sullivanville, New York, Jan. 6, 1937, Frison & Ross	1937-01-06	[North Branch Newtown Creek]	stream					Theodore Henry Frison | Herbert Holdsworth Ross	http://www.wikidata.org/entity/Q21340727 | http://www.wikidata.org/entity/Q22106426	42.21033	-76.76875	42.21033, -76.76875	2	1000	321.2111206 m	300-400
PreservedSpecimen	INHS		INHS Plecoptera 8689		Plecoptera	Capniidae	Allocapnia	frisoni	Allocapnia frisoni Ross & Ricker, 1964	Ross & Ricker, 1964			0	2	0	0	0	0	2	adult	male	R. Edward DeWalt	https://orcid.org/0000-0001-9985-9250	2022	Allocapnia frisoni, 2 M, Det. R. E. DeWalt, 2022 | Allocapnia frisoni Ross & Ricker, [W.E. Ricker]				US	New York	Chemung	Sullivanville	Sullivanville, New York, Jan. 6, 1937, Frison & Ross	1937-01-06	[North Branch Newtown Creek]	stream					Theodore Henry Frison | Herbert Holdsworth Ross	http://www.wikidata.org/entity/Q21340727 | http://www.wikidata.org/entity/Q22106426	42.21033	-76.76875	42.21033, -76.76875	2	1000	321.2111206 m	300-400
PreservedSpecimen	INHS		INHS Plecoptera 8697		Plecoptera	Capniidae	Allocapnia	frisoni	Allocapnia frisoni Ross & Ricker, 1964	Ross & Ricker, 1964		paratype of Allocapnia frisoni	1	0	0	0	0	0	1	adult	female	William Edwin Ricker		1964	Paratype F, Allocapnia frisoni Ross & Ricker, 1964			odd variant; specimen drawn 1966	US	New York	Tompkins	Ludlowville at Salmon Creek Rd.	Tompkins Co., N.Y., Ludlowville, Locke Ck. at Salmon Ck. Rd., Jan. 19, 1963, L.L. Pechuman	1963-01-19	Locke Creek	stream					L. L. Pechuman		42.57555	-76.52924	42.57555, -76.52924	2	1000	164.3760529 m	100-200
PreservedSpecimen	INHS		INHS Plecoptera 8698		Plecoptera	Capniidae	Allocapnia	frisoni	Allocapnia frisoni Ross & Ricker, 1964	Ross & Ricker, 1964		paratype of Allocapnia frisoni	0	1	0	0	0	0	1	adult	male	William Edwin Ricker		1964	Paratype Allocapnia frisoni Ross & Ricker, [W.E. Ricker]				US	New York	Tompkins	Ludlowville at Salmon Creek Rd.	Tompkins Co., N.Y., Ludlowville, Locke Ck. at Salmon Ck. Rd., Jan. 19, 1963, L.L. Pechuman	1963-01-19	Locke Creek	stream					L. L. Pechuman		42.57555	-76.52924	42.57555, -76.52924	2	1000	164.3760529 m	100-200
PreservedSpecimen	INHS		INHS Plecoptera 8699		Plecoptera	Capniidae	Allocapnia	frisoni	Allocapnia frisoni Ross & Ricker, 1964	Ross & Ricker, 1964		paratype of Allocapnia frisoni	4	10	0	0	0	0	14	adult	female | male	William Edwin Ricker		1964	Paratype Allocapnia frisoni Ross & Ricker, [W.E. Ricker]				US	New York	Tompkins	Ludlowville at Salmon Creek Rd.	Tompkins Co., N.Y., Ludlowville, Locke Ck. at Salmon Ck. Rd., Jan. 19, 1963, L.L. Pechuman	1963-01-19	Locke Creek	stream					L. L. Pechuman		42.57555	-76.52924	42.57555, -76.52924	2	1000	164.3760529 m	100-200
PreservedSpecimen	INHS		INHS Plecoptera 8701		Plecoptera	Capniidae	Allocapnia	frisoni	Allocapnia frisoni Ross & Ricker, 1964	Ross & Ricker, 1964			0	1	0	0	0	0	1	adult	male	R. Edward DeWalt	https://orcid.org/0000-0001-9985-9250	2022	Allocapnia frisoni, M, Det. R. E. DeWalt, 2022 | Allocapnia frisoni Ross & Ricker, [W.E. Ricker]				US	New York	Tompkins	Myers	Salmon Cr. bridge, Meyers, Tompkins Co., New York, 12 Dec. 1964, L.L. Pechuman #220	1964-12-12	Salmon Creek	stream					L. L. Pechuman		42.54162	-76.54254	42.54162, -76.54254	2	1000	120.0976868 m	100-200
PreservedSpecimen	INHS		INHS Plecoptera 8702		Plecoptera	Capniidae	Allocapnia	frisoni	Allocapnia frisoni Ross & Ricker, 1964	Ross & Ricker, 1964		paratype of Allocapnia frisoni	0	1	0	0	0	0	1	adult	male	William Edwin Ricker		1964	Paratype M, Allocapnia frisoni Ross & Ricker, 1964				US	New York	Steuben	nr Lindley	31. Church Creek near Lindley, New York 14 March 1963 L.L. Pechuman	1963-03-14	Church Creek	stream					L. L. Pechuman		42.03918	-77.12367	42.03918, -77.12367	2	1000	322.0724487 m	300-400
PreservedSpecimen	INHS		INHS Insect Collection 659015		Plecoptera	Capniidae	Allocapnia	frisoni	Allocapnia frisoni Ross & Ricker, 1964	Ross & Ricker, 1964			0	1	0	0	0	0	1	adult	male	R. Edward DeWalt	https://orcid.org/0000-0001-9985-9250	2017	Allocapnia frisoni, M, Det. DeWalt, 2017				US	New York	Chautauqua	Shumla along Burnham Rd.	NY, Chautauqua Co., trib. Canadaway Cr., 42.38334, -79.29659, 3/18/2016, R. E. DeWalt, RED-2016-018	2016-03-18	tributary Canadaway Creek	stream					R. Edward DeWalt	https://orcid.org/0000-0001-9985-9250	42.38334	-79.29659	42.38334, -79.29659	1	10	323.1251221 m	300-400
MaterialCitation				Needham, J.G. & Claassen, P.W. (1925) A Monograph of the Plecoptera or Stoneflies of America North of Mexico. The Thomas Say Foundation, II, 1–397. Available at http://www.archive.org/details/monographofpleco00need	Plecoptera	Capniidae	Allocapnia	granulata	Allocapnia granulata (Claassen, 1924)	(Claassen, 1924)			0	0	0	0	0	0	0	adult									US	New York	Jefferson	Adams Center		1920-03-25							Peter W. Claassen	http://www.wikidata.org/entity/Q21338368	43.8714	-75.9959	43.8714, -75.9959	2	1000	196.768158 m	100-200
PreservedSpecimen	CSUIC				Plecoptera	Capniidae	Allocapnia	granulata	Allocapnia granulata (Claassen, 1924)	(Claassen, 1924)			2	1	0	0	0	0	3	adult	female | male								US	New York	Ontario	Pre-emption Rd. S. Jct I-90	NY: Ontario Co., Canandaigua Outlet, Pre-emption Rd. S. Jct I-90, 42.9479N-77.0108W, 4/9/2008, L. Myers and J. Myers	2008-04-09	Canandaigua Outlet	stream					Luke W. Myers | J. Myers	https://orcid.org/0000-0002-0775-0416	42.9479	-77.0108	42.9479, -77.0108	1	10	134.311554 m	100-200
PreservedSpecimen	CSUIC				Plecoptera	Capniidae	Allocapnia	granulata	Allocapnia granulata (Claassen, 1924)	(Claassen, 1924)			1	1	0	0	0	0	2	adult	female | male								US	New York	Greene	Rt. 23B nr. S. Cario	NY: Greene Co., Catskill Creek, Rt. 23B nr. S. Cario, 42.2831666666667N-73.9671833333333W, 3/10/2007, L. Myers and J. Myers	2007-03-10	Catskill Creek	stream					Luke W. Myers | J. Myers	https://orcid.org/0000-0002-0775-0416	42.28316667	-73.96718333	42.28316667, -73.96718333	1	10	76.53010559 m	0-100
PreservedSpecimen	INHS		INHS Insect Collection 550373		Plecoptera	Capniidae	Allocapnia	granulata	Allocapnia granulata (Claassen, 1924)	(Claassen, 1924)			0	1	0	0	0	0	1	adult	male	Luke W. Myers	https://orcid.org/0000-0002-0775-0416	2010	Allocapnia granulata, M, Det. L. Myers, 2010				US	New York	Clinton	7.5 km WNW Chazy at NY-191 (Miner Farm Rd.)	NY: Clinton County, Corbeau Creek, Miner Farm Rd., 44.9030N, 73.5302W, March 16 2010, L. Myers	2010-03-16	Corbeau Creek	stream					Luke W. Myers	https://orcid.org/0000-0002-0775-0416	44.903	-73.5302	44.903, -73.5302	1	10	82.79156494 m	0-100
PreservedSpecimen	INHS		INHS Insect Collection 550372		Plecoptera	Capniidae	Allocapnia	granulata	Allocapnia granulata (Claassen, 1924)	(Claassen, 1924)			0	1	0	0	0	0	1	adult	male	Luke W. Myers	https://orcid.org/0000-0002-0775-0416	2010	Allocapnia granulata, M, Det. L. Myers, 2010				US	New York	Clinton	7.5 km WNW Chazy at NY-191 (Miner Farm Rd.)	NY: Clinton County, Corbeau Creek, Miner Farm Rd., 44.9030N, 73.5302W, March 16 2010, L. Myers	2010-03-16	Corbeau Creek	stream					Luke W. Myers	https://orcid.org/0000-0002-0775-0416	44.903	-73.5302	44.903, -73.5302	1	10	82.79156494 m	0-100
PreservedSpecimen	INHS		INHS Insect Collection 550371		Plecoptera	Capniidae	Allocapnia	granulata	Allocapnia granulata (Claassen, 1924)	(Claassen, 1924)			0	1	0	0	0	0	1	adult	male	Luke W. Myers	https://orcid.org/0000-0002-0775-0416	2010	Allocapnia granulata, M, Det. L. Myers, 2010				US	New York	Clinton	7.5 km WNW Chazy at NY-191 (Miner Farm Rd.)	NY: Clinton County, Corbeau Creek, Miner Farm Rd., 44.9030N, 73.5302W, March 16 2010, L. Myers	2010-03-16	Corbeau Creek	stream					Luke W. Myers	https://orcid.org/0000-0002-0775-0416	44.903	-73.5302	44.903, -73.5302	1	10	82.79156494 m	0-100
PreservedSpecimen	INHS		INHS Insect Collection 550374		Plecoptera	Capniidae	Allocapnia	granulata	Allocapnia granulata (Claassen, 1924)	(Claassen, 1924)			0	1	0	0	0	0	1	adult	male	Luke W. Myers	https://orcid.org/0000-0002-0775-0416	2010	Allocapnia granulata, M, Det. L. Myers, 2010				US	New York	Clinton	7.5 km WNW Chazy at NY-191 (Miner Farm Rd.)	NY: Clinton County, Corbeau Creek, Miner Farm Rd., 44.9030N, 73.5302W, March 16 2010, L. Myers	2010-03-16	Corbeau Creek	stream					Luke W. Myers	https://orcid.org/0000-0002-0775-0416	44.903	-73.5302	44.903, -73.5302	1	10	82.79156494 m	0-100
PreservedSpecimen	INHS		INHS Insect Collection 550367		Plecoptera	Capniidae	Allocapnia	granulata	Allocapnia granulata (Claassen, 1924)	(Claassen, 1924)			0	1	0	0	0	0	1	adult	male	Luke W. Myers	https://orcid.org/0000-0002-0775-0416	2010	Allocapnia granulata, M, Det. L. Myers, 2010				US	New York	Clinton	7.5 km WNW Chazy at NY-191 (Miner Farm Rd.)	NY: Clinton County, Corbeau Creek, Miner Farm Rd., 44.9030N, 73.5302W, March 16 2010, L. Myers	2010-03-16	Corbeau Creek	stream					Luke W. Myers	https://orcid.org/0000-0002-0775-0416	44.903	-73.5302	44.903, -73.5302	1	10	82.79156494 m	0-100
PreservedSpecimen	INHS		INHS Insect Collection 550369		Plecoptera	Capniidae	Allocapnia	granulata	Allocapnia granulata (Claassen, 1924)	(Claassen, 1924)			0	1	0	0	0	0	1	adult	male	Luke W. Myers	https://orcid.org/0000-0002-0775-0416	2010	Allocapnia granulata, M, Det. L. Myers, 2010				US	New York	Clinton	7.5 km WNW Chazy at NY-191 (Miner Farm Rd.)	NY: Clinton County, Corbeau Creek, Miner Farm Rd., 44.9030N, 73.5302W, March 16 2010, L. Myers	2010-03-16	Corbeau Creek	stream					Luke W. Myers	https://orcid.org/0000-0002-0775-0416	44.903	-73.5302	44.903, -73.5302	1	10	82.79156494 m	0-100
PreservedSpecimen	INHS		INHS Insect Collection 550370		Plecoptera	Capniidae	Allocapnia	granulata	Allocapnia granulata (Claassen, 1924)	(Claassen, 1924)			0	1	0	0	0	0	1	adult	male	Luke W. Myers	https://orcid.org/0000-0002-0775-0416	2010	Allocapnia granulata, M, Det. L. Myers, 2010				US	New York	Clinton	7.5 km WNW Chazy at NY-191 (Miner Farm Rd.)	NY: Clinton County, Corbeau Creek, Miner Farm Rd., 44.9030N, 73.5302W, March 16 2010, L. Myers	2010-03-16	Corbeau Creek	stream					Luke W. Myers	https://orcid.org/0000-0002-0775-0416	44.903	-73.5302	44.903, -73.5302	1	10	82.79156494 m	0-100
PreservedSpecimen	INHS		INHS Insect Collection 550375		Plecoptera	Capniidae	Allocapnia	granulata	Allocapnia granulata (Claassen, 1924)	(Claassen, 1924)			0	1	0	0	0	0	1	adult	male	Luke W. Myers	https://orcid.org/0000-0002-0775-0416	2010	Allocapnia granulata, M, Det. L. Myers, 2010				US	New York	Clinton	7.5 km WNW Chazy at NY-191 (Miner Farm Rd.)	NY: Clinton County, Corbeau Creek, Miner Farm Rd., 44.9030N, 73.5302W, March 16 2010, L. Myers	2010-03-16	Corbeau Creek	stream					Luke W. Myers	https://orcid.org/0000-0002-0775-0416	44.903	-73.5302	44.903, -73.5302	1	10	82.79156494 m	0-100
PreservedSpecimen	INHS		INHS Insect Collection 550368		Plecoptera	Capniidae	Allocapnia	granulata	Allocapnia granulata (Claassen, 1924)	(Claassen, 1924)			0	1	0	0	0	0	1	adult	male	Luke W. Myers	https://orcid.org/0000-0002-0775-0416	2010	Allocapnia granulata, M, Det. L. Myers, 2010				US	New York	Clinton	7.5 km WNW Chazy at NY-191 (Miner Farm Rd.)	NY: Clinton County, Corbeau Creek, Miner Farm Rd., 44.9030N, 73.5302W, March 16 2010, L. Myers	2010-03-19	Corbeau Creek	stream					Luke W. Myers	https://orcid.org/0000-0002-0775-0416	44.903	-73.5302	44.903, -73.5302	1	10	82.79156494 m	0-100
PreservedSpecimen	NYSM				Plecoptera	Capniidae	Allocapnia	granulata	Allocapnia granulata (Claassen, 1924)	(Claassen, 1924)			3	13	0	0	0	0	16	adult	female | male								US	New York	Schoharie	Jct. Rt. 443 and Zimmer Rd., SW Gallupville	NY: Schoharie Co., Fox Creek, Jct. Rt. 443 and Zimmer Rd., SW Gallupville, 42.6513N-74.2084W, 3/30/2009, L. Myers	2009-03-30	Fox Creek	stream					Luke W. Myers	https://orcid.org/0000-0002-0775-0416	42.6513	-74.2084	42.6513, -74.2084	1	10	245.0776825 m	200-300
PreservedSpecimen	CUIC				Plecoptera	Capniidae	Allocapnia	granulata	Allocapnia granulata (Claassen, 1924)	(Claassen, 1924)			0	1	0	0	0	0	1	adult	male								US	New York	Tompkins	at Triphammer Rd., nr. Lansing		1963-03-23	Gulf Creek	stream					L. L. Pechuman		42.5259	-76.4921	42.5259, -76.4921	2	1000	286.7767029 m	200-300
PreservedSpecimen	CSUIC				Plecoptera	Capniidae	Allocapnia	granulata	Allocapnia granulata (Claassen, 1924)	(Claassen, 1924)			0	1	0	0	0	0	1	adult	male								US	New York	Saratoga	Rt. 4, N. Mechanicville	NY: Saratoga Co., Hudson River, Rt. 4, N. Mechanicville, 42.9184N-73.676W, 3/28/2009, L. Myers	2009-03-28	Hudson River	river					Luke W. Myers	https://orcid.org/0000-0002-0775-0416	42.9184	-73.676	42.9184, -73.676	1	10	24.82838249 m	0-100
PreservedSpecimen	CSUIC				Plecoptera	Capniidae	Allocapnia	granulata	Allocapnia granulata (Claassen, 1924)	(Claassen, 1924)			2	8	0	0	0	0	10	adult	female | male								US	New York	Jefferson	Rt. 11, Philadelphia	NY: Jefferson Co., Indian River, Rt. 11, Philadelphia, 44.1564N-75.7087W, 3/14/2009, T. Mihuc	2009-03-14	Indian River	river					Timothy B. Mihuc	https://orcid.org/0009-0008-2157-7577	44.1564	-75.7087	44.1564, -75.7087	1	10	144.8000031 m	100-200
MaterialCitation				Needham, J.G. & Claassen, P.W. (1925) A Monograph of the Plecoptera or Stoneflies of America North of Mexico. The Thomas Say Foundation, II, 1–397. Available at http://www.archive.org/details/monographofpleco00need	Plecoptera	Capniidae	Allocapnia	granulata	Allocapnia granulata (Claassen, 1924)	(Claassen, 1924)			1	0	0	0	0	0	1	adult	female								US	New York	Fulton	Johnstown		1908-03-14							C. P. Alexander		43.0066	-74.3682	43.0066, -74.3682	2	1000	207.86586 m	200-300
MaterialCitation				Needham, J.G. & Claassen, P.W. (1925) A Monograph of the Plecoptera or Stoneflies of America North of Mexico. The Thomas Say Foundation, II, 1–397. Available at http://www.archive.org/details/monographofpleco00need	Plecoptera	Capniidae	Allocapnia	granulata	Allocapnia granulata (Claassen, 1924)	(Claassen, 1924)			0	1	0	0	0	0	1	adult	male								US	New York	Fulton	Johnstown		1908-03-14							C. P. Alexander		43.0066	-74.3682	43.0066, -74.3682	2	1000	207.86586 m	200-300
PreservedSpecimen	NYSM				Plecoptera	Capniidae	Allocapnia	granulata	Allocapnia granulata (Claassen, 1924)	(Claassen, 1924)			1	1	0	0	0	0	2	adult	female | male								US	New York	Saratoga			1967-03-09	Kayoderas Creek	stream							43.0439	-73.8046	43.0439, -73.8046	2	1000	69.44374847 m	0-100
PreservedSpecimen	NYSM				Plecoptera	Capniidae	Allocapnia	granulata	Allocapnia granulata (Claassen, 1924)	(Claassen, 1924)			0	6	0	0	0	0	6	adult	male								US	New York	Saratoga	Rt. 32, S. Quaker Springs	NY: Saratoga Co., Kroma Kill, Rt. 32, S. Quaker Springs, 42.9201N-73.7179W, 3/28/2009, L. Myers	2009-03-28	Kroma Kill	river					Luke W. Myers	https://orcid.org/0000-0002-0775-0416	43.03	-73.64307	43.03, -73.64307	1	10	94 m	0-100
PreservedSpecimen	CSUIC				Plecoptera	Capniidae	Allocapnia	granulata	Allocapnia granulata (Claassen, 1924)	(Claassen, 1924)			2	5	0	0	0	0	7	adult	female | male								US	New York	Tompkins	Ludlowville, Bridge at Myers	NY: Tompkins Co., Ludlowville, Bridge at Myers, 2/7/1987, L.L. Pechuman	1987-02-07							L. L. Pechuman		42.539325	-76.543713	42.539325, -76.543713	2	1000	117.2555161 m	100-200
PreservedSpecimen	CSUIC				Plecoptera	Capniidae	Allocapnia	granulata	Allocapnia granulata (Claassen, 1924)	(Claassen, 1924)			0	2	0	0	0	0	2	adult	male								US	New York	Saratoga	Jct. Crescent and Canal Rds.	NY: Saratoga Co., Mohawk River, Jct. Crescent and Canal Rds., 42.8226N-73.7352W, 4/8/2009, L. Myers	2009-04-08	Mohawk River	river					Luke W. Myers	https://orcid.org/0000-0002-0775-0416	42.8226	-73.7352	42.8226, -73.7352	1	10	57.55293274 m	0-100
PreservedSpecimen	LCRI				Plecoptera	Capniidae	Allocapnia	granulata	Allocapnia granulata (Claassen, 1924)	(Claassen, 1924)			4	1	0	0	0	0	5	adult	female | male								US	New York	Saratoga	Brookline Rd. Jct. Tiffault Rd.	NY: Saratoga Co., Mourning Kill, Brookline Rd. Jct. Tiffault Rd., 42.9763N-73.8505W, 4/12/2008, L. Myers	2008-04-12	Mourning Kill	stream					Luke W. Myers	https://orcid.org/0000-0002-0775-0416	42.9763	-73.8505	42.9763, -73.8505	1	10	87.37281799 m	0-100
PreservedSpecimen	CSUIC				Plecoptera	Capniidae	Allocapnia	granulata	Allocapnia granulata (Claassen, 1924)	(Claassen, 1924)			3	24	0	0	0	0	27	adult	female | male								US	New York	Saratoga	Brookline Rd. Jct. Tiffault Rd.	NY: Saratoga Co., Mourning Kill, Brookline Rd. Jct. Tiffault Rd., 42.9763N-73.8505W, 3/8/2009, L. Myers	2009-03-08	Mourning Kill	stream					Luke W. Myers	https://orcid.org/0000-0002-0775-0416	42.9763	-73.8505	42.9763, -73.8505	1	10	87.37281799 m	0-100
PreservedSpecimen	CSUIC				Plecoptera	Capniidae	Allocapnia	granulata	Allocapnia granulata (Claassen, 1924)	(Claassen, 1924)			0	15	0	0	0	0	15	adult	male								US	New York	Schenectady	Cole Rd., Duanesburg	NY: Schenectady Co., Normans Kill, Cole Rd., Duanesburg, 42.7509N-74.1791W, 3/8/2009, L. Myers	2009-03-08	Normans Kill	river					Luke W. Myers	https://orcid.org/0000-0002-0775-0416	42.7509	-74.1791	42.7509, -74.1791	1	10	244.4748077 m	200-300
PreservedSpecimen	NYSM				Plecoptera	Capniidae	Allocapnia	granulata	Allocapnia granulata (Claassen, 1924)	(Claassen, 1924)			2	1	0	0	0	0	3	adult	female | male								US	New York	Albany	Jct. Grosbeck and Flat Rock Rd.	NY: Albany Co., Onesquethaw Creek, Jct. Grosbeck and Flat Rock Rd., 42.5672N-73.9336W, 3/30/2009, L. Myers	2009-03-30	Onesquethaw Creek	stream					Luke W. Myers	https://orcid.org/0000-0002-0775-0416	42.5672	-73.9336	42.5672, -73.9336	1	10	136.9795685 m	100-200
PreservedSpecimen	CSUIC				Plecoptera	Capniidae	Allocapnia	granulata	Allocapnia granulata (Claassen, 1924)	(Claassen, 1924)			1	1	0	0	0	0	2	adult	female | male								US	New York	Albany	Jct. Rts. 85 and 443, New Scotland	NY: Albany Co., Onesquethaw Creek, Jct. Rts. 85 and 443, New Scotland, 42.5932N-73.9853W, 3/30/2009, L. Myers	2009-03-30	Onesquethaw Creek	stream					Luke W. Myers	https://orcid.org/0000-0002-0775-0416	42.5932	-73.9853	42.5932, -73.9853	1	10	282.1913452 m	200-300
PreservedSpecimen	INHS		INHS Insect Collection 550385		Plecoptera	Capniidae	Allocapnia	granulata	Allocapnia granulata (Claassen, 1924)	(Claassen, 1924)			0	1	0	0	0	0	1	adult	male	Luke W. Myers	https://orcid.org/0000-0002-0775-0416	2010	Allocapnia granulata, M, Det. L. Myers, 2010				US	New York	Clinton	Beekmantown at Burke Rd.	NY: Clinton County, Ray Brook, Burke Rd., Beekmantown, 45.7530N, 73.4646W, March 16, 2010, L. Myers	2010-03-16	Ray Brook	stream					Luke W. Myers	https://orcid.org/0000-0002-0775-0416	44.75307	-73.46416	44.75307, -73.46416	1	10	35.83367157 m	0-100
PreservedSpecimen	INHS		INHS Insect Collection 550388		Plecoptera	Capniidae	Allocapnia	granulata	Allocapnia granulata (Claassen, 1924)	(Claassen, 1924)			1	0	0	0	0	0	1	adult	female	Luke W. Myers	https://orcid.org/0000-0002-0775-0416	2010	Allocapnia granulata, F, Det. L. Myers, 2010				US	New York	Clinton	Beekmantown at Burke Rd.	NY: Clinton County, Ray Brook, Burke Rd., Beekmantown, 45.7530N, 73.4646W, March 16, 2010, L. Myers	2010-03-16	Ray Brook	stream					Luke W. Myers	https://orcid.org/0000-0002-0775-0416	44.75307	-73.46416	44.75307, -73.46416	1	10	35.83367157 m	0-100
PreservedSpecimen	INHS		INHS Insect Collection 550391		Plecoptera	Capniidae	Allocapnia	granulata	Allocapnia granulata (Claassen, 1924)	(Claassen, 1924)			0	4	0	0	0	0	4	adult	male	Luke W. Myers	https://orcid.org/0000-0002-0775-0416	2010	Allocapnia granulata, 4 M, Det. L. Myers, 2010				US	New York	Clinton	Beekmantown at Burke Rd.	NY: Clinton County, Ray Brook, Burke Rd., Beekmantown, 45.7530N, 73.4646W, March 16, 2010, L. Myers	2010-03-16	Ray Brook	stream					Luke W. Myers	https://orcid.org/0000-0002-0775-0416	44.75307	-73.46416	44.75307, -73.46416	1	10	35.83367157 m	0-100
PreservedSpecimen	INHS		INHS Insect Collection 550383		Plecoptera	Capniidae	Allocapnia	granulata	Allocapnia granulata (Claassen, 1924)	(Claassen, 1924)			0	1	0	0	0	0	1	adult	male	Luke W. Myers	https://orcid.org/0000-0002-0775-0416	2010	Allocapnia granulata, M, Det. L. Myers, 2010				US	New York	Clinton	Beekmantown at Burke Rd.	NY: Clinton County, Ray Brook, Burke Rd., Beekmantown, 45.7530N, 73.4646W, March 16, 2010, L. Myers	2010-03-16	Ray Brook	stream					Luke W. Myers	https://orcid.org/0000-0002-0775-0416	44.75307	-73.46416	44.75307, -73.46416	1	10	35.83367157 m	0-100
PreservedSpecimen	INHS		INHS Insect Collection 550382		Plecoptera	Capniidae	Allocapnia	granulata	Allocapnia granulata (Claassen, 1924)	(Claassen, 1924)			0	1	0	0	0	0	1	adult	male	Luke W. Myers	https://orcid.org/0000-0002-0775-0416	2010	Allocapnia granulata, M, Det. L. Myers, 2010				US	New York	Clinton	Beekmantown at Burke Rd.	NY: Clinton County, Ray Brook, Burke Rd., Beekmantown, 45.7530N, 73.4646W, March 16, 2010, L. Myers	2010-03-16	Ray Brook	stream					Luke W. Myers	https://orcid.org/0000-0002-0775-0416	44.75307	-73.46416	44.75307, -73.46416	1	10	35.83367157 m	0-100
PreservedSpecimen	INHS		INHS Insect Collection 550387		Plecoptera	Capniidae	Allocapnia	granulata	Allocapnia granulata (Claassen, 1924)	(Claassen, 1924)			1	0	0	0	0	0	1	adult	female	Luke W. Myers	https://orcid.org/0000-0002-0775-0416	2010	Allocapnia granulata, F, Det. L. Myers, 2010				US	New York	Clinton	Beekmantown at Burke Rd.	NY: Clinton County, Ray Brook, Burke Rd., Beekmantown, 45.7530N, 73.4646W, March 16, 2010, L. Myers	2010-03-16	Ray Brook	stream					Luke W. Myers	https://orcid.org/0000-0002-0775-0416	44.75307	-73.46416	44.75307, -73.46416	1	10	35.83367157 m	0-100
PreservedSpecimen	INHS		INHS Insect Collection 550390		Plecoptera	Capniidae	Allocapnia	granulata	Allocapnia granulata (Claassen, 1924)	(Claassen, 1924)			1	0	0	0	0	0	1	adult	female	Luke W. Myers	https://orcid.org/0000-0002-0775-0416	2010	Allocapnia granulata, F, Det. L. Myers, 2010				US	New York	Clinton	Beekmantown at Burke Rd.	NY: Clinton County, Ray Brook, Burke Rd., Beekmantown, 45.7530N, 73.4646W, March 16, 2010, L. Myers	2010-03-16	Ray Brook	stream					Luke W. Myers	https://orcid.org/0000-0002-0775-0416	44.75307	-73.46416	44.75307, -73.46416	1	10	35.83367157 m	0-100
PreservedSpecimen	INHS		INHS Insect Collection 550381		Plecoptera	Capniidae	Allocapnia	granulata	Allocapnia granulata (Claassen, 1924)	(Claassen, 1924)			0	1	0	0	0	0	1	adult	male	Luke W. Myers	https://orcid.org/0000-0002-0775-0416	2010	Allocapnia granulata, M, Det. L. Myers, 2010				US	New York	Clinton	Beekmantown at Burke Rd.	NY: Clinton County, Ray Brook, Burke Rd., Beekmantown, 45.7530N, 73.4646W, March 16, 2010, L. Myers	2010-03-16	Ray Brook	stream					Luke W. Myers	https://orcid.org/0000-0002-0775-0416	44.75307	-73.46416	44.75307, -73.46416	1	10	35.83367157 m	0-100
PreservedSpecimen	INHS		INHS Insect Collection 550389		Plecoptera	Capniidae	Allocapnia	granulata	Allocapnia granulata (Claassen, 1924)	(Claassen, 1924)			1	0	0	0	0	0	1	adult	female	Luke W. Myers	https://orcid.org/0000-0002-0775-0416	2010	Allocapnia granulata, F, Det. L. Myers, 2010				US	New York	Clinton	Beekmantown at Burke Rd.	NY: Clinton County, Ray Brook, Burke Rd., Beekmantown, 45.7530N, 73.4646W, March 16, 2010, L. Myers	2010-03-16	Ray Brook	stream					Luke W. Myers	https://orcid.org/0000-0002-0775-0416	44.75307	-73.46416	44.75307, -73.46416	1	10	35.83367157 m	0-100
PreservedSpecimen	INHS		INHS Insect Collection 550386		Plecoptera	Capniidae	Allocapnia	granulata	Allocapnia granulata (Claassen, 1924)	(Claassen, 1924)			0	1	0	0	0	0	1	adult	male	Luke W. Myers	https://orcid.org/0000-0002-0775-0416	2010	Allocapnia granulata, M, Det. L. Myers, 2010				US	New York	Clinton	Beekmantown at Burke Rd.	NY: Clinton County, Ray Brook, Burke Rd., Beekmantown, 45.7530N, 73.4646W, March 16, 2010, L. Myers	2010-03-16	Ray Brook	stream					Luke W. Myers	https://orcid.org/0000-0002-0775-0416	44.75307	-73.46416	44.75307, -73.46416	1	10	35.83367157 m	0-100
PreservedSpecimen	INHS		INHS Insect Collection 550384		Plecoptera	Capniidae	Allocapnia	granulata	Allocapnia granulata (Claassen, 1924)	(Claassen, 1924)			0	1	0	0	0	0	1	adult	male	Luke W. Myers	https://orcid.org/0000-0002-0775-0416	2010	Allocapnia granulata, M, Det. L. Myers, 2010				US	New York	Clinton	Beekmantown at Burke Rd.	NY: Clinton County, Ray Brook, Burke Rd., Beekmantown, 45.7530N, 73.4646W, March 16, 2010, L. Myers	2010-03-16	Ray Brook	stream					Luke W. Myers	https://orcid.org/0000-0002-0775-0416	44.75307	-73.46416	44.75307, -73.46416	1	10	35.83367157 m	0-100
PreservedSpecimen	CSUIC				Plecoptera	Capniidae	Allocapnia	granulata	Allocapnia granulata (Claassen, 1924)	(Claassen, 1924)			3	11	0	0	0	0	14	adult	female | male								US	New York	Tompkins	at Bridge nr. Myers	NY: Tompkins Co., Salmon Creek, at Bridge nr. Myers, 2/7/1987, L.L. Pechuman	1987-02-07	Salmon Creek	stream					L. L. Pechuman		42.5395	-76.5437	42.5395, -76.5437	2	1000	118.841362 m	100-200
PreservedSpecimen	CSUIC				Plecoptera	Capniidae	Allocapnia	granulata	Allocapnia granulata (Claassen, 1924)	(Claassen, 1924)			0	3	0	0	0	0	3	adult	male								US	New York	Tompkins	at Bridge nr. Myers	NY: Tompkins Co., Salmon Creek, at Bridge nr. Myers, 2/7/1987, L.L. Pechuman	1987-02-07	Salmon Creek	stream					L. L. Pechuman		42.5395	-76.5437	42.5395, -76.5437	2	1000	118.841362 m	100-200
PreservedSpecimen	CSUIC				Plecoptera	Capniidae	Allocapnia	granulata	Allocapnia granulata (Claassen, 1924)	(Claassen, 1924)			0	1	0	0	0	0	1	adult	male								US	New York	Jefferson	Rt. 11, Adams	NY: Jefferson Co., Sandy Creek, Rt. 11, Adams, 43.8084N-76.0242W, 3/14/2009, T. Mihuc	2009-03-14	Sandy Creek	stream					Timothy B. Mihuc	https://orcid.org/0009-0008-2157-7577	43.8084	-76.0242	43.8084, -76.0242	1	10	175.3498993 m	100-200
PreservedSpecimen	CSUIC				Plecoptera	Capniidae	Allocapnia	granulata	Allocapnia granulata (Claassen, 1924)	(Claassen, 1924)			3	15	0	0	0	0	18	adult	female | male								US	New York	Montgomery	Youngs Corners Rd. off Rt. 161, Mill Point	NY: Montgomery Co., Schoharie Creek, Youngs Corners Rd. off Rt. 161, Mill Point, 42.8842N-74.2781W, 3/8/2009, L. Myers	2009-03-08	Schoharie Creek	stream					Luke W. Myers	https://orcid.org/0000-0002-0775-0416	42.8842	-74.2781	42.8842, -74.2781	1	10	111.5151215 m	100-200
PreservedSpecimen	INHS		INHS Insect Collection 550377		Plecoptera	Capniidae	Allocapnia	granulata	Allocapnia granulata (Claassen, 1924)	(Claassen, 1924)			0	1	0	0	0	0	1	adult	male	Luke W. Myers	https://orcid.org/0000-0002-0775-0416	2010	Allocapnia granulata, M, Det. L. Myers, 2010				US	New York	Clinton	Rt. 9 nr. Plattsburgh	NY: Clinton County, Silver Stream, Rt. 9, nr. Plattsburgh, 44.6191N, 73.4518W, March 19, 2010, L. Myers and C. Binggeli	2010-03-19	Silver Stream	stream					Luke W. Myers	https://orcid.org/0000-0002-0775-0416	44.6191	-73.4518	44.6191, -73.4518	1	10	42.72348404 m	0-100
PreservedSpecimen	INHS		INHS Insect Collection 550378		Plecoptera	Capniidae	Allocapnia	granulata	Allocapnia granulata (Claassen, 1924)	(Claassen, 1924)			0	1	0	0	0	0	1	adult	male	Luke W. Myers	https://orcid.org/0000-0002-0775-0416	2010	Allocapnia granulata, M, Det. L. Myers, 2010				US	New York	Clinton	Rt. 9 nr. Plattsburgh	NY: Clinton County, Silver Stream, Rt. 9, nr. Plattsburgh, 44.6191N, 73.4518W, March 19, 2010, L. Myers and C. Binggeli	2010-03-19	Silver Stream	stream					Luke W. Myers	https://orcid.org/0000-0002-0775-0416	44.6191	-73.4518	44.6191, -73.4518	1	10	42.72348404 m	0-100
PreservedSpecimen	INHS		INHS Insect Collection 550379		Plecoptera	Capniidae	Allocapnia	granulata	Allocapnia granulata (Claassen, 1924)	(Claassen, 1924)			1	0	0	0	0	0	1	adult	female	Luke W. Myers	https://orcid.org/0000-0002-0775-0416	2010	Allocapnia granulata, F, Det. L. Myers, 2010				US	New York	Clinton	Rt. 9 nr. Plattsburgh	NY: Clinton County, Silver Stream, Rt. 9, nr. Plattsburgh, 44.6191N, 73.4518W, March 19, 2010, L. Myers and C. Binggeli	2010-03-19	Silver Stream	stream					Luke W. Myers	https://orcid.org/0000-0002-0775-0416	44.6191	-73.4518	44.6191, -73.4518	1	10	42.72348404 m	0-100
PreservedSpecimen	CSUIC				Plecoptera	Capniidae	Allocapnia	granulata	Allocapnia granulata (Claassen, 1924)	(Claassen, 1924)			0	1	0	0	0	0	1	adult	male								US	New York	Clinton	Rt. 9 nr. Plattsburgh	NY: Clinton Co.reared, January 28, 2008, Silver Stream, Rt. 9 nr. Plattsburgh, 44.6191N-73.4518W, 1/3/2008, L. Myers	2008-01-03	Silver Stream	stream	reared	2008-01-28			Luke W. Myers	https://orcid.org/0000-0002-0775-0416	44.6191	-73.4518	44.6191, -73.4518	1	10	42.72348404 m	0-100
PreservedSpecimen	INHS		INHS Insect Collection 550380		Plecoptera	Capniidae	Allocapnia	granulata	Allocapnia granulata (Claassen, 1924)	(Claassen, 1924)			1	0	0	0	0	0	1	adult	female	Luke W. Myers	https://orcid.org/0000-0002-0775-0416	2010	Allocapnia granulata, F, Det. L. Myers, 2010				US	New York	Clinton	Rt. 9 nr. Plattsburgh	NY: Clinton County, Silver Stream, Rt. 9, nr. Plattsburgh, 44.6191N, 73.4518W, March 19, 2010, L. Myers and C. Binggeli	2010-03-19	Silver Stream	stream					Luke W. Myers	https://orcid.org/0000-0002-0775-0416	44.6191	-73.4518	44.6191, -73.4518	1	10	42.72348404 m	0-100
PreservedSpecimen	NYSM				Plecoptera	Capniidae	Allocapnia	granulata	Allocapnia granulata (Claassen, 1924)	(Claassen, 1924)			5	14	0	0	0	0	19	adult	female | male								US	New York	Clinton	Rt. 9 nr. Plattsburgh	NY: Clinton County, Silver Stream, Rt. 9, nr. Plattsburgh, 44.6191N, 73.4518W, March 19, 2010, L. Myers and C. Binggeli	2009-03-16	Silver Stream	stream					Luke W. Myers | C. Binggeli	https://orcid.org/0000-0002-0775-0416	44.6191	-73.4518	44.6191, -73.4518	1	10	42.72348404 m	0-100
PreservedSpecimen	NYSM	NYSMDNA			Plecoptera	Capniidae	Allocapnia	granulata	Allocapnia granulata (Claassen, 1924)	(Claassen, 1924)			1	1	0	0	0	0	2	adult	female | male								US	New York	Clinton	Rt. 9 nr. Plattsburgh	NY: Clinton Co.reared, January 22, 2008, Silver Stream, Rt. 9 nr. Plattsburgh, 44.6191N-73.4518W, 1/3/2008, L. Myers	2008-01-03	Silver Stream	stream	reared	2008-01-22			Luke W. Myers	https://orcid.org/0000-0002-0775-0416	44.6191	-73.4518	44.6191, -73.4518	1	10	42.72348404 m	0-100
PreservedSpecimen	INHS		INHS Insect Collection 550376		Plecoptera	Capniidae	Allocapnia	granulata	Allocapnia granulata (Claassen, 1924)	(Claassen, 1924)			0	1	0	0	0	0	1	adult	male	Luke W. Myers	https://orcid.org/0000-0002-0775-0416	2010	Allocapnia granulata, M, Det. L. Myers, 2010				US	New York	Clinton	Rt. 9 nr. Plattsburgh	NY: Clinton County, Silver Stream, Rt. 9, nr. Plattsburgh, 44.6191N, 73.4518W, March 19, 2010, L. Myers and C. Binggeli	2010-03-19	Silver Stream	stream					Luke W. Myers	https://orcid.org/0000-0002-0775-0416	44.6191	-73.4518	44.6191, -73.4518	1	10	42.72348404 m	0-100
PreservedSpecimen	NYSM				Plecoptera	Capniidae	Allocapnia	granulata	Allocapnia granulata (Claassen, 1924)	(Claassen, 1924)			1	2	0	0	0	0	3	adult	female | male								US	New York	St. Lawrence	Rt. 420, SW Brasher Center	NY: St. Lawrence Co., Squeak Brook, Rt. 420, SW Brasher Center, 44.8309N-74.8291W, 3/17/2009, L. Myers and T. Mihuc	2009-03-17	Squeak Brook	stream					Luke W. Myers | Timothy B. Mihuc	https://orcid.org/0000-0002-0775-0416 | https://orcid.org/0009-0008-2157-7577	44.8309	-74.8291	44.8309, -74.8291	1	10	81.23812103 m	0-100
PreservedSpecimen	CUIC				Plecoptera	Capniidae	Allocapnia	granulata	Allocapnia granulata (Claassen, 1924)	(Claassen, 1924)			2	4	0	0	0	0	6	adult	female | male								US	New York	Schuyler	at Mecklenburg	NY: Schuyler Co., Taughannock Cr., at Mecklenburg, 3/5/1963, L.L. Pechuman	1963-03-05	Taughannock Creek	stream					L. L. Pechuman		42.4559	-76.71111	42.4559, -76.71111	2	1000	353.1434021 m	300-400
PreservedSpecimen	CSUIC				Plecoptera	Capniidae	Allocapnia	granulata	Allocapnia granulata (Claassen, 1924)	(Claassen, 1924)			0	13	0	0	0	0	13	adult	male								US	New York	Cayuga	to Big Salmon Creek, Rt. 34 nr. Genoa	NY: Cayuga Co., Trib to Big Salmon Creek, Rt. 34 nr. Genoa, 42.6795N-76.5289W, 2/18/2008, L. Myers	2008-02-18	tributary Big Salmon Creek	stream					Luke W. Myers	https://orcid.org/0000-0002-0775-0416	42.6795	-76.5289	42.6795, -76.5289	1	10	265.3519592 m	200-300
PreservedSpecimen	CSUIC				Plecoptera	Capniidae	Allocapnia	granulata	Allocapnia granulata (Claassen, 1924)	(Claassen, 1924)			3	6	0	0	0	0	9	adult	female | male								US	New York	Chautauqua	N. Jct. I86 Rt. 426	NY: Chautauqua Co., W.B. French Creek, N. Jct. I86 Rt. 426, 42.1303N-79.7414W, 4/9/2008, L. Myers and J. Myers	2008-04-09	West Branch French Creek	stream					Luke W. Myers | J. Myers	https://orcid.org/0000-0002-0775-0416	42.1303	-79.7414	42.1303, -79.7414	1	10	427.4558411 m	400-500
PreservedSpecimen		CCDNA			Plecoptera	Capniidae	Allocapnia	granulata	Allocapnia granulata (Claassen, 1924)	(Claassen, 1924)			0	5	0	0	0	0	5	adult	male								US	New York	Chautauqua	N. Jct. I86 Rt. 426	NY: Chautauqua Co., W.B. French Creek, N. Jct. I86 Rt. 426, 42.1303N-79.7414W, 4/9/2008, L. Myers and J. Myers	2008-04-09	West Branch French Creek	stream					Luke W. Myers | J. Myers	https://orcid.org/0000-0002-0775-0416	42.1303	-79.7414	42.1303, -79.7414	1	10	427.4558411 m	400-500
PreservedSpecimen	LCRI				Plecoptera	Capniidae	Allocapnia	granulata	Allocapnia granulata (Claassen, 1924)	(Claassen, 1924)			4	10	0	0	0	0	14	adult	female | male								US	New York	Clinton	Stetson Rd.	NY: Clinton Co., Corbeau Creek, Stetson Rd., 44.9381N-73.4204W, 3/20/2012, L. Myers	2012-03-20	Corbeau Creek	stream					Luke W. Myers	https://orcid.org/0000-0002-0775-0416	44.9381	-73.4204	44.9381, -73.4204	1	10	40.27293777 m	0-100
PreservedSpecimen	LCRI				Plecoptera	Capniidae	Allocapnia	granulata	Allocapnia granulata (Claassen, 1924)	(Claassen, 1924)			0	2	0	0	0	0	2	adult	male								US	New York	Clinton	Stetson Road	NY: Clinton Co., Little Chazy River, Stetson Road, 44.902N-73.4151W, 3/17/2012, L. Myers	2012-03-17	Little Chazy River	river					Luke W. Myers	https://orcid.org/0000-0002-0775-0416	44.902	-73.4151	44.902, -73.4151	1	10	34.48843765 m	0-100
PreservedSpecimen	CSUIC				Plecoptera	Capniidae	Allocapnia	granulata	Allocapnia granulata (Claassen, 1924)	(Claassen, 1924)			11	38	0	0	0	0	49	adult	female | male								US	New York	Cattaraugus	HWY 2A S. I-86	NY: Cattaraugus Co., Allegheny River, HWY 2A S. I-86, 42.0859N-78.6329W, 3/11/2012, L. Myers and B. C. Kondratieff	2012-03-11	Allegheny River	river					Luke W. Myers | Boris C. Kondratieff	https://orcid.org/0000-0002-0775-0416 | https://orcid.org/0000-0002-6455-5481	42.0859	-78.6329	42.0859, -78.6329	1	10	422.7067566 m	400-500
PreservedSpecimen	LCRI				Plecoptera	Capniidae	Allocapnia	granulata	Allocapnia granulata (Claassen, 1924)	(Claassen, 1924)			8	8	0	0	0	0	16	adult	female | male								US	New York	Montgomery	McEwan Rd. off Rt. 10	NY: Montgomery Co., Canajoharie Creek, McEwan Rd. off Rt. 10, 42.8764N-74.603W, 3/10/2012, L. Myers and B. C. Kondratieff	2012-03-10	Canajoharie Creek	stream					Luke W. Myers | Boris C. Kondratieff	https://orcid.org/0000-0002-0775-0416 | https://orcid.org/0000-0002-6455-5481	42.8764	-74.603	42.8764, -74.603	1	10	196.028595 m	100-200
PreservedSpecimen	CSUIC				Plecoptera	Capniidae	Allocapnia	granulata	Allocapnia granulata (Claassen, 1924)	(Claassen, 1924)			34	4	0	0	0	0	38	adult	female | male								US	New York	Montgomery	Rt. 10 Marshville	NY: Montgomery Co., Trib to Canajoharie Creek, Rt. 10 Marshville, 42.8673N-74.6004W, 3/10/2012, L. Myers and B. C. Kondratieff	2012-03-10	tributary Canajoharie Creek	stream					Luke W. Myers | Boris C. Kondratieff	https://orcid.org/0000-0002-0775-0416 | https://orcid.org/0000-0002-6455-5481	42.8673	-74.6004	42.8673, -74.6004	1	10	202.8556976 m	200-300
PreservedSpecimen	CSUIC				Plecoptera	Capniidae	Allocapnia	granulata	Allocapnia granulata (Claassen, 1924)	(Claassen, 1924)			6	5	0	0	0	0	11	adult	female | male								US	New York	Livingston	Rt. 20A E. Leichester	NY: Livingston Co., Beards Creek, Rt. 20A E. Leichester, 42.7767N-77.86W, 3/12/2012, L. Myers and B. C. Kondratieff	2012-03-12	Beards Creek	stream					Luke W. Myers | Boris C. Kondratieff	https://orcid.org/0000-0002-0775-0416 | https://orcid.org/0000-0002-6455-5481	42.7767	-77.86	42.7767, -77.86	1	10	169.0735779 m	100-200
PreservedSpecimen	LCRI				Plecoptera	Capniidae	Allocapnia	granulata	Allocapnia granulata (Claassen, 1924)	(Claassen, 1924)			6	14	0	0	0	0	20	adult	female | male								US	New York	Wayne	Alloway Rd.	NY: Wayne Co., Canandaigua Outlet, Alloway Rd., 43.0232N-76.9899W, 3/12/2012, L. Myers and B. C. Kondratieff	2012-03-12	Canandaigua Outlet	stream					Luke W. Myers | Boris C. Kondratieff	https://orcid.org/0000-0002-0775-0416 | https://orcid.org/0000-0002-6455-5481	43.0232	-76.9899	43.0232, -76.9899	1	10	123.6478271 m	100-200
PreservedSpecimen	NYSM				Plecoptera	Capniidae	Allocapnia	granulata	Allocapnia granulata (Claassen, 1924)	(Claassen, 1924)			0	1	0	0	0	0	1	adult	male								US	New York	Otsego	Griggs Rd.	NY: Otsego Co., Trib to Hayden Creek, Griggs Rd., 42.8293N-74.8542W, 3/10/2012, L. Myers and B. C. Kondratieff	2012-03-10	tributary Hayden Creek	stream					Luke W. Myers | Boris C. Kondratieff	https://orcid.org/0000-0002-0775-0416 | https://orcid.org/0000-0002-6455-5481	42.8293	-74.8542	42.8293, -74.8542	1	10	438.9140625 m	400-500
PreservedSpecimen	LCRI				Plecoptera	Capniidae	Allocapnia	granulata	Allocapnia granulata (Claassen, 1924)	(Claassen, 1924)			6	4	0	0	0	0	10	adult	female | male								US	New York	Ontario	Gifford Rd.	NY: Ontario Co., Canandaigua Outlet, Gifford Rd., 42.9835N-76.9823W, 3/12/2012, L. Myers and B. C. Kondratieff	2012-03-12	Canandaigua Outlet	stream					Luke W. Myers | Boris C. Kondratieff	https://orcid.org/0000-0002-0775-0416 | https://orcid.org/0000-0002-6455-5481	42.9835	-76.9823	42.9835, -76.9823	1	10	126.2393494 m	100-200
PreservedSpecimen	CSUIC				Plecoptera	Capniidae	Allocapnia	granulata	Allocapnia granulata (Claassen, 1924)	(Claassen, 1924)			1	0	0	0	0	0	1	adult	female								US	New York	Ontario	ct. HWY 245 and Parishn Hill Rd.	NY: Ontario Co., Conklin Gulley, Jct. HWY 245 and Parishn Hill Rd., 42.6352N-77.3673W, 3/11/2012, L. Myers and B. C. Kondratieff	2012-03-11	Conklin Gulley	stream					Luke W. Myers | Boris C. Kondratieff	https://orcid.org/0000-0002-0775-0416 | https://orcid.org/0000-0002-6455-5481	42.6352	-77.3673	42.6352, -77.3673	1	10	229.0421906 m	200-300
PreservedSpecimen	CSUIC				Plecoptera	Capniidae	Allocapnia	granulata	Allocapnia granulata (Claassen, 1924)	(Claassen, 1924)			22	26	0	0	0	0	48	adult	female | male								US	New York	Yates	Rt. 364, Potter at Potter Park	NY: Yates Co., Flint Creek, Rt. 364, Potter at Potter Park, 42.7029N-77.2069W, 3/11/2012, L. Myers and B. C. Kondratieff	2012-03-11	Flint Creek	stream					Luke W. Myers | Boris C. Kondratieff	https://orcid.org/0000-0002-0775-0416 | https://orcid.org/0000-0002-6455-5481	42.7029	-77.2069	42.7029, -77.2069	1	10	273.0766602 m	200-300
PreservedSpecimen	CSUIC				Plecoptera	Capniidae	Allocapnia	granulata	Allocapnia granulata (Claassen, 1924)	(Claassen, 1924)			0	1	0	0	0	0	1	adult	male								US	New York	Wyoming	Jct. Mahar Rd. and Flynn Rd.	NY: Wyoming Co., Wiscoy Creek, Jct. Mahar Rd. and Flynn Rd., 42.5654N-78.2797W, 3/12/2012, L. Myers and B. C. Kondratieff	2012-03-12	Wiscoy Creek	stream					Luke W. Myers | Boris C. Kondratieff	https://orcid.org/0000-0002-0775-0416 | https://orcid.org/0000-0002-6455-5481	42.5654	-78.2797	42.5654, -78.2797	1	10	529.062439 m	500-600
PreservedSpecimen	LCRI				Plecoptera	Capniidae	Allocapnia	granulata	Allocapnia granulata (Claassen, 1924)	(Claassen, 1924)			0	1	0	0	0	0	1	adult	male								US	New York	Wyoming	Hillside Rd.	NY: Wyoming Co., Wiscoy Creek, Hillside Rd., 42.5828N-78.2381W, 3/12/2012, L. Myers and B. C. Kondratieff	2012-03-12	Wiscoy Creek	stream					Luke W. Myers | Boris C. Kondratieff	https://orcid.org/0000-0002-0775-0416 | https://orcid.org/0000-0002-6455-5481	42.5828	-78.2381	42.5828, -78.2381	1	10	515.4506226 m	500-600
PreservedSpecimen	LCRI				Plecoptera	Capniidae	Allocapnia	granulata	Allocapnia granulata (Claassen, 1924)	(Claassen, 1924)			0	2	0	0	0	0	2	adult	male								US	New York	Wyoming	Genesee Rd., W. Arcade Center	NY: Wyoming Co., Cattaraugus Creek, Genesee Rd., W. Arcade Center, 42.5521N-78.3943W, 3/12/2012, L. Myers and B. C. Kondratieff	2012-03-12	Cattaraugus Creek	stream					Luke W. Myers | Boris C. Kondratieff	https://orcid.org/0000-0002-0775-0416 | https://orcid.org/0000-0002-6455-5481	42.5521	-78.3943	42.5521, -78.3943	1	10	460.3711243 m	400-500
PreservedSpecimen	LCRI				Plecoptera	Capniidae	Allocapnia	granulata	Allocapnia granulata (Claassen, 1924)	(Claassen, 1924)			1	1	0	0	0	0	2	adult	female | male								US	New York	Wyoming	Genesee Rd., W. Arcade Center	NY: Wyoming Co., Cattaraugus Creek, Genesee Rd., W. Arcade Center, 42.5521N-78.3943W, 3/12/2012, L. Myers and B. C. Kondratieff	2012-03-12	Cattaraugus Creek	stream					Luke W. Myers | Boris C. Kondratieff	https://orcid.org/0000-0002-0775-0416 | https://orcid.org/0000-0002-6455-5481	42.5521	-78.3943	42.5521, -78.3943	1	10	460.3711243 m	400-500
PreservedSpecimen	LCRI				Plecoptera	Capniidae	Allocapnia	granulata	Allocapnia granulata (Claassen, 1924)	(Claassen, 1924)			0	2	0	0	0	0	2	adult	male								US	New York	Washington	Saunders Street, Whitehall	NY: Washington Co., Champlain Canal, Saunders Street, Whitehall, 43.5554N-73.4019W, 4/7/2017, L. Myers	2017-04-07	Champlain Canal	stream					Luke W. Myers	https://orcid.org/0000-0002-0775-0416	43.5554	-73.4019	43.5554, -73.4019	1	10	32.51045227 m	0-100
PreservedSpecimen	LCRI				Plecoptera	Capniidae	Allocapnia	granulata	Allocapnia granulata (Claassen, 1924)	(Claassen, 1924)			1	0	0	0	0	0	1	adult	female								US	New York	Rensselaer	Old Miller Rd., East Greenbush	NY: Rensselaer Co., North Branch Moordener Kill, Old Miller Rd., East Greenbush, 42.5787N-73.6853W, 4/15/2019, L. Myers and J. Myers	2019-04-15	North Branch Moordener Kill	river					Luke W. Myers | J. Myers	https://orcid.org/0000-0002-0775-0416	42.5787	-73.6853	42.5787, -73.6853	1	10	107.1906509 m	100-200
PreservedSpecimen	CUIC		CUIC84886		Plecoptera	Capniidae	Allocapnia	granulata	Allocapnia granulata (Claassen, 1924)	(Claassen, 1924)			3	0	0	0	0	0	3	adult	female	Luke W. Myers	https://orcid.org/0000-0002-0775-0416	2023	Allocapnia granulata				US	New York	Tompkins	at Salmon Creek Rd., Ludlowville	Locke Cr. @ Salmon Cr. Road Ludlowville, Tompkins Co., New York - 5 March 1977, L. L. Pechuman on bridge	1977-03-05	Locke Creek	stream					L. L. Pechuman		42.5755	-76.5293	42.5755, -76.5293	2	1000	75 m	0-100
PreservedSpecimen	INHS		INHS Plecoptera 8986		Plecoptera	Capniidae	Allocapnia	granulata	Allocapnia granulata (Claassen, 1924)	(Claassen, 1924)			0	3	0	0	0	0	3	adult	male	R. Edward DeWalt	https://orcid.org/0000-0001-9985-9250	2022	Allocapnia granulata, 3 M, Det. R. E. DeWalt, 2022 | Allocapnia granulata Claassen, [W.E Ricker]	examine			US	New York	Ontario	Flint at NY- 5	N.Y.; Flint Ontario Co. Flint Cr. at Rt. 5 March 20, 1962 L. L. Pechuman	1962-03-20	Flint Creek	stream					L. L. Pechuman		42.85857	-77.10917	42.85857, -77.10917	2	1000	246.9454956 m	200-300
PreservedSpecimen	INHS		INHS Plecoptera 8987		Plecoptera	Capniidae	Allocapnia	granulata	Allocapnia granulata (Claassen, 1924)	(Claassen, 1924)			0	3	0	0	0	0	3	adult	male	R. Edward DeWalt	https://orcid.org/0000-0001-9985-9250	2022	Allocapnia granulata, 3 M, Det. R. E. DeWalt, 2022 | Allocapnia granulata Claassen, [W.E Ricker]	examine			US	New York	Ontario	Flint at NY- 5	N.Y.; Flint Ontario Co. Flint Cr. at Rt. 5 March 20, 1962 L. L. Pechuman	1962-03-20	Flint Creek	stream					L. L. Pechuman		42.85857	-77.10917	42.85857, -77.10917	2	1000	246.9454956 m	200-300
PreservedSpecimen	INHS		INHS Plecoptera 8984		Plecoptera	Capniidae	Allocapnia	granulata	Allocapnia granulata (Claassen, 1924)	(Claassen, 1924)			1	0	0	0	0	0	1	adult	female	R. Edward DeWalt	https://orcid.org/0000-0001-9985-9250	2022	Allocapnia granulata, 1 F, Det. R. E. DeWalt, 2022 | Allocapnia granulata Claassen, [W.E Ricker]	examine. males in following 4 vials		males, females	US	New York	Ontario	Flint at NY- 5	Ontario Co., NEW YORK, Flint, Flint Creek at Route 5 March 20, 1962, L. L. Pechuman	1962-03-20	Flint Creek	stream					L. L. Pechuman		42.85857	-77.10917	42.85857, -77.10917	2	1000	246.9454956 m	200-300
PreservedSpecimen	INHS		INHS Plecoptera 8988		Plecoptera	Capniidae	Allocapnia	granulata	Allocapnia granulata (Claassen, 1924)	(Claassen, 1924)			0	2	0	0	0	0	2	adult	male	R. Edward DeWalt	https://orcid.org/0000-0001-9985-9250	2022	Allocapnia granulata, 2 M, Det. R. E. DeWalt, 2022 | Allocapnia granulata Claassen, [W.E Ricker]	examine			US	New York	Ontario	Flint at NY- 5	N.Y.; Flint Ontario Co. Flint Cr. at Rt. 5 March 20, 1962 L. L. Pechuman	1962-03-20	Flint Creek	stream					L. L. Pechuman		42.85857	-77.10917	42.85857, -77.10917	2	1000	246.9454956 m	200-300
PreservedSpecimen	INHS		INHS Plecoptera 8985		Plecoptera	Capniidae	Allocapnia	granulata	Allocapnia granulata (Claassen, 1924)	(Claassen, 1924)			0	3	0	0	0	0	3	adult	male	R. Edward DeWalt	https://orcid.org/0000-0001-9985-9250	2022	Allocapnia granulata, 3 M, Det. R. E. DeWalt, 2022 | Allocapnia granulata Claassen, [W.E Ricker]	examine		illustrated	US	New York	Ontario	Flint at NY- 5	N.Y.; Flint Ontario Co. Flint Cr. at Rt. 5 March 20, 1962 L. L. Pechuman	1962-03-20	Flint Creek	stream					L. L. Pechuman		42.85857	-77.10917	42.85857, -77.10917	2	1000	246.9454956 m	200-300
PreservedSpecimen	INHS		INHS Plecoptera 8891		Plecoptera	Capniidae	Allocapnia	granulata	Allocapnia granulata (Claassen, 1924)	(Claassen, 1924)			0	3	0	0	0	0	3	adult	male	R. Edward DeWalt	https://orcid.org/0000-0001-9985-9250	2022	Allocapnia granulata, 3 M, Det. R. E. DeWalt, 2022 | Allocapnia granulata Claassen, [T.H. Frison 1937]	examine			US	New York	Erie	Blasdell	N.Y.: Blasdell Smoke Creek April 13, 1937 H. H. Ross	1937-04-13	[South Branch] Smoke Creek	stream					Herbert Holdsworth Ross	http://www.wikidata.org/entity/Q22106426	42.79654	-78.80477	42.79654, -78.80477	2	1000	188.8052521 m	100-200
PreservedSpecimen	INHS		INHS Plecoptera 8890		Plecoptera	Capniidae	Allocapnia	granulata	Allocapnia granulata (Claassen, 1924)	(Claassen, 1924)			0	4	0	0	0	0	4	adult	male	R. Edward DeWalt	https://orcid.org/0000-0001-9985-9250	2022	Allocapnia granulata, 4 M, Det. R. E. DeWalt, 2022 | Allocapnia granulata Claassen, [T.H. Frison 1937]	examine			US	New York	Erie	Blasdell	N.Y.: Blasdell Smoke Creek April 13, 1937 H. H. Ross	1937-04-13	[South Branch] Smoke Creek	stream					Herbert Holdsworth Ross	http://www.wikidata.org/entity/Q22106426	42.79654	-78.80477	42.79654, -78.80477	2	1000	188.8052521 m	100-200
PreservedSpecimen	INHS		INHS Plecoptera 8761		Plecoptera	Capniidae	Allocapnia	granulata	Allocapnia granulata (Claassen, 1924)	(Claassen, 1924)			0	0	0	0	0	0	0	adult		Theodore Henry Frison	http://www.wikidata.org/entity/Q21340727	1937	Allocapnia granulata Claassen, T.H. Frison 1937				US	New York	Erie	Blasdell	Smoke Cr., Blasdell, N. Y., Apr. 13, 1937, H. H. Ross	1937-04-13	[South Branch] Smoke Creek	stream					Herbert Holdsworth Ross	http://www.wikidata.org/entity/Q22106426	42.79654	-78.80477	42.79654, -78.80477	2	1000	188.8052521 m	100-200
PreservedSpecimen	INHS		INHS Plecoptera 8711		Plecoptera	Capniidae	Allocapnia	granulata	Allocapnia granulata (Claassen, 1924)	(Claassen, 1924)		paratypes of Allocapnia granulata	2	0	0	0	0	0	2	adult	female	Peter W. Claassen	http://www.wikidata.org/entity/Q21338368	1924	Paratype 2 F, Allocapnia granulata, P. W. Claassen			PARATYPE Cornell U. No. 1233	US	New York	Fulton	Johnstown	Johnstown, N.Y. Mar. 14 1908	1908-03-14	[Cayadutta Creek]	stream							43.00687	-74.36764	43.00687, -74.36764	2	1000	206.5039673 m	200-300
PreservedSpecimen	INHS		INHS Plecoptera 1319		Plecoptera	Capniidae	Allocapnia	granulata	Allocapnia granulata (Claassen, 1924)	(Claassen, 1924)		paratype of Allocapnia granulata	1	0	0	0	0	0	1	adult	female	Peter W. Claassen	http://www.wikidata.org/entity/Q21338368	1924	Paratype Allocapnia granulata, P.W. Claassen			PARATYPE Cornell U. No. 1233	US	New York	Fulton	Johnstown	Johnstown, N.Y., Mar. 14 1908	1908-03-14	[Cayadutta Creek]	stream							43.00687	-74.36764	43.00687, -74.36764	2	1000	206.5039673 m	200-300
PreservedSpecimen	INHS		INHS Plecoptera 8712		Plecoptera	Capniidae	Allocapnia	granulata	Allocapnia granulata (Claassen, 1924)	(Claassen, 1924)		paratypes of Allocapnia granulata	1	1	0	0	0	0	2	adult	female | male	Peter W. Claassen	http://www.wikidata.org/entity/Q21338368	1924	Paratype Allocapnia granulata, P. W. Claassen			PARATYPE Cornell U. No. 1233	US	New York	Fulton	Johnstown	Johnstown, N.Y. Mar. 14 1908	1908-03-14	[Cayadutta Creek]	stream							43.00687	-74.36764	43.00687, -74.36764	2	1000	206.5039673 m	200-300
PreservedSpecimen	INHS		INHS Plecoptera 8756		Plecoptera	Capniidae	Allocapnia	granulata	Allocapnia granulata (Claassen, 1924)	(Claassen, 1924)			15	0	0	0	0	0	15	adult	female	Theodore Henry Frison	http://www.wikidata.org/entity/Q21340727	1937	Allocapnia granulata Claassen, T.H. Frison 1937				US	New York	Erie	Depew	Depew, N.Y. Apr. 13, 1937 H. H. Ross	1937-04-13							Herbert Holdsworth Ross	http://www.wikidata.org/entity/Q22106426	42.91314	-78.71041	42.91314, -78.71041	2	1000	204.5723419 m	200-300
PreservedSpecimen	INHS		INHS Plecoptera 8850		Plecoptera	Capniidae	Allocapnia	granulata	Allocapnia granulata (Claassen, 1924)	(Claassen, 1924)			0	3	0	0	0	0	3	adult	male	R. Edward DeWalt	https://orcid.org/0000-0001-9985-9250	2022	Allocapnia granulata, 3 M, Det. R. E. DeWalt, 2022 | Allocapnia granulata Claassen	examine			US	New York	Schoharie	Carlisle	N. Y.: Carlisle Apr. 11, 1937 H. H. Ross	1937-04-11							Herbert Holdsworth Ross	http://www.wikidata.org/entity/Q22106426	42.75694	-74.44611	42.75694, -74.44611	3	10000	392.4971008 m	300-400
PreservedSpecimen	INHS		INHS Plecoptera 8802		Plecoptera	Capniidae	Allocapnia	granulata	Allocapnia granulata (Claassen, 1924)	(Claassen, 1924)			0	3	0	0	0	0	3	adult	male	R. Edward DeWalt	https://orcid.org/0000-0001-9985-9250	2022	Allocapnia granulata, 3 M, Det. R. E. DeWalt, 2022 | Allocapnia granulata Claassen	examine			US	New York	Schoharie	Carlisle	N. Y.: Carlisle Apr. 11, 1937 H. H. Ross	1937-04-11							Herbert Holdsworth Ross	http://www.wikidata.org/entity/Q22106426	42.75694	-74.44611	42.75694, -74.44611	3	10000	392.4971008 m	300-400
PreservedSpecimen	INHS		INHS Plecoptera 8763		Plecoptera	Capniidae	Allocapnia	granulata	Allocapnia granulata (Claassen, 1924)	(Claassen, 1924)			0	0	0	0	0	0	0			Theodore Henry Frison	http://www.wikidata.org/entity/Q21340727	1937	Allocapnia granulata Claassen, T.H. Frison 1937				US	New York	Schoharie	Carlisle	Carlisle, N. Y. Apr. 11, 1937 H. H. Ross	1937-04-11							Herbert Holdsworth Ross	http://www.wikidata.org/entity/Q22106426	42.75694	-74.44611	42.75694, -74.44611	3	10000	392.4971008 m	300-400
PreservedSpecimen	INHS		INHS Plecoptera 9177		Plecoptera	Capniidae	Allocapnia	granulata	Allocapnia granulata (Claassen, 1924)	(Claassen, 1924)			0	1	0	0	0	0	1	adult	male	R. Edward DeWalt	https://orcid.org/0000-0001-9985-9250	2022	Allocapnia granulata, 1 M, Det. R. E. DeWalt, 2022 | Allocapnia granulata Claassen, [W.E Ricker]	examine		7""""""""""""""""	US	New York	Clinton	Chazy US Rt 9	Chazy, N.Y. Clinton Co., U.S. Rt. 9 bridge at Little Chazy River March 20, 1959 William D. Youngs	1959-03-20	Little Chazy River	river					W. D. Youngs		44.88968	-73.43732	44.88968, -73.43732	1	10	47.35871887 m	0-100
PreservedSpecimen	INHS		INHS Plecoptera 8760		Plecoptera	Capniidae	Allocapnia	granulata	Allocapnia granulata (Claassen, 1924)	(Claassen, 1924)			1	0	0	0	0	0	1	adult	female	Theodore Henry Frison	http://www.wikidata.org/entity/Q21340727	1937	Allocapnia granulata Claassen, T.H. Frison 1937				US	New York	Erie	North Collins	N. Collins, N. Y. Apr. 13, 1937 H.H. Ross	1937-04-13							Herbert Holdsworth Ross	http://www.wikidata.org/entity/Q22106426	42.59516	-78.94075	42.59516, -78.94075	2	1000	253.2842102 m	200-300
PreservedSpecimen	INHS		INHS Plecoptera 8762		Plecoptera	Capniidae	Allocapnia	granulata	Allocapnia granulata (Claassen, 1924)	(Claassen, 1924)			1	0	0	0	0	0	1	adult	female	Theodore Henry Frison	http://www.wikidata.org/entity/Q21340727	1937	Allocapnia granulata Claassen, T. H. Frison 1937	only 1 female in vial; male in vial 8851		1 male, 1 female	US	New York	Schoharie	Sloansville	Sloanesville, N. Y., Apr. 11, 1937, H. H. Ross	1937-04-11	[Fly Creek]	stream					Herbert Holdsworth Ross	http://www.wikidata.org/entity/Q22106426	42.75702	-74.33041	42.75702, -74.33041	2	1000	207.5959015 m	200-300
PreservedSpecimen	INHS		INHS Plecoptera 8851		Plecoptera	Capniidae	Allocapnia	granulata	Allocapnia granulata (Claassen, 1924)	(Claassen, 1924)			0	1	0	0	0	0	1	adult	male	R. Edward DeWalt	https://orcid.org/0000-0001-9985-9250	2022	Allocapnia granulata, 1 M, Det. R. E. DeWalt, 2022 | Allocapnia granulata Claassen, [T.H. Frison 1937]	examine. associated female in vial 8762			US	New York	Schoharie	Sloansville	N. Y.: Sloanesville April 11, 1937 H. H. Ross	1937-04-11	[Fly Creek]	stream					Herbert Holdsworth Ross	http://www.wikidata.org/entity/Q22106426	42.75702	-74.33041	42.75702, -74.33041	2	1000	207.5959015 m	200-300
PreservedSpecimen	INHS		INHS Plecoptera 9238		Plecoptera	Capniidae	Allocapnia	granulata	Allocapnia granulata (Claassen, 1924)	(Claassen, 1924)			1	1	0	0	0	0	2	adult	female | male	R. Edward DeWalt	https://orcid.org/0000-0001-9985-9250	2022	Allocapnia granulata, 1 M, 1 F Det. R. E. DeWalt, 2022 | Allocapnia granulata Claassen, [W.E Ricker]	examine			US	New York	Tompkins	at NY-89	Tompkins Co., New York, Taughannock Creek, at Route 89, March 17, 1962, L.L. Pechuman #4	1962-03-17	Taughannock Creek	stream					L. L. Pechuman		42.54599	-76.60029	42.54599, -76.60029	1	10	118.8275528 m	100-200
PreservedSpecimen	INHS		INHS Insect Collection 488511		Plecoptera	Capniidae	Allocapnia	granulata	Allocapnia granulata (Claassen, 1924)	(Claassen, 1924)			0	1	0	0	0	0	1	adult	male	R. Edward DeWalt	https://orcid.org/0000-0001-9985-9250	2009	Allocapnia granulata, M, Det. R. E. DeWalt, 2009		Used for Ed’s molecular project		US	New York	Albany	0.8 km SSW Waterford	NY: Albany Co.; Mohawk R., 0.8 km SSW Waterford, 42.7833, -73.68007, 3/16/2009 B. Frank	2009-03-16	Mohawk River	river					B. Frank		42.78333	-73.68007	42.78333, -73.68007	1	10	7.069608688 m	0-100
PreservedSpecimen	INHS		INHS Insect Collection 488509		Plecoptera	Capniidae	Allocapnia	granulata	Allocapnia granulata (Claassen, 1924)	(Claassen, 1924)			0	1	0	0	0	0	1	adult	male	R. Edward DeWalt	https://orcid.org/0000-0001-9985-9250	2009	Allocapnia granulata, M, Det. R. E. DeWalt, 2009		Used for Ed’s molecular project		US	New York	Albany	0.8 km SSW Waterford	NY: Albany Co.; Mohawk R., 0.8 km SSW Waterford, 42.7833, -73.68007, 3/16/2009 B. Frank	2009-03-16	Mohawk River	river					B. Frank		42.78333	-73.68007	42.78333, -73.68007	1	10	7.069608688 m	0-100
PreservedSpecimen	INHS		INHS Insect Collection 488510		Plecoptera	Capniidae	Allocapnia	granulata	Allocapnia granulata (Claassen, 1924)	(Claassen, 1924)			0	1	0	0	0	0	1	adult	male	R. Edward DeWalt	https://orcid.org/0000-0001-9985-9250	2009	Allocapnia granulata, M, Det. R. E. DeWalt, 2009		Used for Ed’s molecular project		US	New York	Albany	0.8 km SSW Waterford	NY: Albany Co.; Mohawk R., 0.8 km SSW Waterford, 42.7833, -73.68007, 3/16/2009 B. Frank	2009-03-16	Mohawk River	river					B. Frank		42.78333	-73.68007	42.78333, -73.68007	1	10	7.069608688 m	0-100
PreservedSpecimen	INHS		INHS Insect Collection 488508		Plecoptera	Capniidae	Allocapnia	granulata	Allocapnia granulata (Claassen, 1924)	(Claassen, 1924)			1	0	0	0	0	0	1	adult	female	R. Edward DeWalt	https://orcid.org/0000-0001-9985-9250	2009	Allocapnia granulata, F, Det. R. E. DeWalt, 2009		Used for Ed’s molecular project		US	New York	Albany	0.8 km SSW Waterford	NY: Albany Co.; Mohawk R., 0.8 km SSW Waterford, 42.7833, -73.68007, 3/16/2009 B. Frank	2009-03-16	Mohawk River	river					B. Frank		42.78333	-73.68007	42.78333, -73.68007	1	10	7.069608688 m	0-100
PreservedSpecimen	INHS		INHS Insect Collection 514691		Plecoptera	Capniidae	Allocapnia	granulata	Allocapnia granulata (Claassen, 1924)	(Claassen, 1924)			1	0	0	0	0	0	1	adult	female	R. Edward DeWalt	https://orcid.org/0000-0001-9985-9250	2010	Allocapnia granulata, F, Det. DeWalt, 2010				US	New York	Steuben	Addison at park and confluence with Tuscarora Creek	NY: Steuben Co.; Canisteo River, Addison at confluence with Tuscarora Creek, 42.10773, -77.22719, 2/7/2010, R. E. DeWalt, RED-2010-031	2010-02-07	Canisteo River	stream					R. Edward DeWalt	https://orcid.org/0000-0001-9985-9250	42.10773	-77.22719	42.10773, -77.22719	1	10	291.9060974 m	200-300
PreservedSpecimen	INHS		INHS Insect Collection 514692		Plecoptera	Capniidae	Allocapnia	granulata	Allocapnia granulata (Claassen, 1924)	(Claassen, 1924)			1	0	0	0	0	0	1	adult	female	R. Edward DeWalt	https://orcid.org/0000-0001-9985-9250	2010	Allocapnia granulata, F, Det. DeWalt, 2010				US	New York	Steuben	Addison at park and confluence with Tuscarora Creek	NY: Steuben Co.; Canisteo River, Addison at confluence with Tuscarora Creek, 42.10773, -77.22719, 2/7/2010, R. E. DeWalt, RED-2010-031	2010-02-07	Canisteo River	stream					R. Edward DeWalt	https://orcid.org/0000-0001-9985-9250	42.10773	-77.22719	42.10773, -77.22719	1	10	291.9060974 m	200-300
PreservedSpecimen	INHS		INHS Insect Collection 514682		Plecoptera	Capniidae	Allocapnia	granulata	Allocapnia granulata (Claassen, 1924)	(Claassen, 1924)			0	1	0	0	0	0	1	adult	male	R. Edward DeWalt	https://orcid.org/0000-0001-9985-9250	2010	Allocapnia granulata, M, Det. DeWalt, 2010				US	New York	Steuben	Addison at park and confluence with Tuscarora Creek	NY: Steuben Co.; Canisteo River, Addison at confluence with Tuscarora Creek, 42.10773, -77.22719, 2/7/2010, R. E. DeWalt, RED-2010-031	2010-02-07	Canisteo River	stream					R. Edward DeWalt	https://orcid.org/0000-0001-9985-9250	42.10773	-77.22719	42.10773, -77.22719	1	10	291.9060974 m	200-300
PreservedSpecimen	INHS		INHS Insect Collection 514685		Plecoptera	Capniidae	Allocapnia	granulata	Allocapnia granulata (Claassen, 1924)	(Claassen, 1924)			0	1	0	0	0	0	1	adult	male	R. Edward DeWalt	https://orcid.org/0000-0001-9985-9250	2010	Allocapnia granulata, M, Det. DeWalt, 2010				US	New York	Steuben	Addison at park and confluence with Tuscarora Creek	NY: Steuben Co.; Canisteo River, Addison at confluence with Tuscarora Creek, 42.10773, -77.22719, 2/7/2010, R. E. DeWalt, RED-2010-031	2010-02-07	Canisteo River	stream					R. Edward DeWalt	https://orcid.org/0000-0001-9985-9250	42.10773	-77.22719	42.10773, -77.22719	1	10	291.9060974 m	200-300
PreservedSpecimen	INHS		INHS Insect Collection 514686		Plecoptera	Capniidae	Allocapnia	granulata	Allocapnia granulata (Claassen, 1924)	(Claassen, 1924)			0	2	0	0	0	0	2	adult	male	R. Edward DeWalt	https://orcid.org/0000-0001-9985-9250	2010	Allocapnia granulata, M, Det. DeWalt, 2010				US	New York	Steuben	Addison at park and confluence with Tuscarora Creek	NY: Steuben Co.; Canisteo River, Addison at confluence with Tuscarora Creek, 42.10773, -77.22719, 2/7/2010, R. E. DeWalt, RED-2010-031	2010-02-07	Canisteo River	stream					R. Edward DeWalt	https://orcid.org/0000-0001-9985-9250	42.10773	-77.22719	42.10773, -77.22719	1	10	291.9060974 m	200-300
PreservedSpecimen	INHS		INHS Insect Collection 514687		Plecoptera	Capniidae	Allocapnia	granulata	Allocapnia granulata (Claassen, 1924)	(Claassen, 1924)			1	0	0	0	0	0	1	adult	female	R. Edward DeWalt	https://orcid.org/0000-0001-9985-9250	2010	Allocapnia granulata, F, Det. DeWalt, 2010				US	New York	Steuben	Addison at park and confluence with Tuscarora Creek	NY: Steuben Co.; Canisteo River, Addison at confluence with Tuscarora Creek, 42.10773, -77.22719, 2/7/2010, R. E. DeWalt, RED-2010-031	2010-02-07	Canisteo River	stream					R. Edward DeWalt	https://orcid.org/0000-0001-9985-9250	42.10773	-77.22719	42.10773, -77.22719	1	10	291.9060974 m	200-300
PreservedSpecimen	INHS		INHS Insect Collection 514688		Plecoptera	Capniidae	Allocapnia	granulata	Allocapnia granulata (Claassen, 1924)	(Claassen, 1924)			1	0	0	0	0	0	1	adult	female	R. Edward DeWalt	https://orcid.org/0000-0001-9985-9250	2010	Allocapnia granulata, F, Det. DeWalt, 2010				US	New York	Steuben	Addison at park and confluence with Tuscarora Creek	NY: Steuben Co.; Canisteo River, Addison at confluence with Tuscarora Creek, 42.10773, -77.22719, 2/7/2010, R. E. DeWalt, RED-2010-031	2010-02-07	Canisteo River	stream					R. Edward DeWalt	https://orcid.org/0000-0001-9985-9250	42.10773	-77.22719	42.10773, -77.22719	1	10	291.9060974 m	200-300
PreservedSpecimen	INHS		INHS Insect Collection 514689		Plecoptera	Capniidae	Allocapnia	granulata	Allocapnia granulata (Claassen, 1924)	(Claassen, 1924)			1	0	0	0	0	0	1	adult	female	R. Edward DeWalt	https://orcid.org/0000-0001-9985-9250	2010	Allocapnia granulata, F, Det. DeWalt, 2010				US	New York	Steuben	Addison at park and confluence with Tuscarora Creek	NY: Steuben Co.; Canisteo River, Addison at confluence with Tuscarora Creek, 42.10773, -77.22719, 2/7/2010, R. E. DeWalt, RED-2010-031	2010-02-07	Canisteo River	stream					R. Edward DeWalt	https://orcid.org/0000-0001-9985-9250	42.10773	-77.22719	42.10773, -77.22719	1	10	291.9060974 m	200-300
PreservedSpecimen	INHS		INHS Insect Collection 514690		Plecoptera	Capniidae	Allocapnia	granulata	Allocapnia granulata (Claassen, 1924)	(Claassen, 1924)			1	0	0	0	0	0	1	adult	female	R. Edward DeWalt	https://orcid.org/0000-0001-9985-9250	2010	Allocapnia granulata, F, Det. DeWalt, 2010				US	New York	Steuben	Addison at park and confluence with Tuscarora Creek	NY: Steuben Co.; Canisteo River, Addison at confluence with Tuscarora Creek, 42.10773, -77.22719, 2/7/2010, R. E. DeWalt, RED-2010-031	2010-02-07	Canisteo River	stream					R. Edward DeWalt	https://orcid.org/0000-0001-9985-9250	42.10773	-77.22719	42.10773, -77.22719	1	10	291.9060974 m	200-300
PreservedSpecimen	INHS		INHS Insect Collection 514683		Plecoptera	Capniidae	Allocapnia	granulata	Allocapnia granulata (Claassen, 1924)	(Claassen, 1924)			0	1	0	0	0	0	1	adult	male	R. Edward DeWalt	https://orcid.org/0000-0001-9985-9250	2010	Allocapnia granulata, M, Det. DeWalt, 2010				US	New York	Steuben	Addison at park and confluence with Tuscarora Creek	NY: Steuben Co.; Canisteo River, Addison at confluence with Tuscarora Creek, 42.10773, -77.22719, 2/7/2010, R. E. DeWalt, RED-2010-031	2010-02-07	Canisteo River	stream					R. Edward DeWalt	https://orcid.org/0000-0001-9985-9250	42.10773	-77.22719	42.10773, -77.22719	1	10	291.9060974 m	200-300
PreservedSpecimen	INHS		INHS Insect Collection 514693		Plecoptera	Capniidae	Allocapnia	granulata	Allocapnia granulata (Claassen, 1924)	(Claassen, 1924)			1	0	0	0	0	0	1	adult	female	R. Edward DeWalt	https://orcid.org/0000-0001-9985-9250	2010	Allocapnia granulata, F, Det. DeWalt, 2010				US	New York	Steuben	Addison at park and confluence with Tuscarora Creek	NY: Steuben Co.; Canisteo River, Addison at confluence with Tuscarora Creek, 42.10773, -77.22719, 2/7/2010, R. E. DeWalt, RED-2010-031	2010-02-07	Canisteo River	stream					R. Edward DeWalt	https://orcid.org/0000-0001-9985-9250	42.10773	-77.22719	42.10773, -77.22719	1	10	291.9060974 m	200-300
PreservedSpecimen	INHS		INHS Insect Collection 514694		Plecoptera	Capniidae	Allocapnia	granulata	Allocapnia granulata (Claassen, 1924)	(Claassen, 1924)			1	0	0	0	0	0	1	adult	female	R. Edward DeWalt	https://orcid.org/0000-0001-9985-9250	2010	Allocapnia granulata, F, Det. DeWalt, 2010				US	New York	Steuben	Addison at park and confluence with Tuscarora Creek	NY: Steuben Co.; Canisteo River, Addison at confluence with Tuscarora Creek, 42.10773, -77.22719, 2/7/2010, R. E. DeWalt, RED-2010-031	2010-02-07	Canisteo River	stream					R. Edward DeWalt	https://orcid.org/0000-0001-9985-9250	42.10773	-77.22719	42.10773, -77.22719	1	10	291.9060974 m	200-300
PreservedSpecimen	INHS		INHS Insect Collection 514695		Plecoptera	Capniidae	Allocapnia	granulata	Allocapnia granulata (Claassen, 1924)	(Claassen, 1924)			1	0	0	0	0	0	1	adult	female	R. Edward DeWalt	https://orcid.org/0000-0001-9985-9250	2010	Allocapnia granulata, F, Det. DeWalt, 2010				US	New York	Steuben	Addison at park and confluence with Tuscarora Creek	NY: Steuben Co.; Canisteo River, Addison at confluence with Tuscarora Creek, 42.10773, -77.22719, 2/7/2010, R. E. DeWalt, RED-2010-031	2010-02-07	Canisteo River	stream					R. Edward DeWalt	https://orcid.org/0000-0001-9985-9250	42.10773	-77.22719	42.10773, -77.22719	1	10	291.9060974 m	200-300
PreservedSpecimen	INHS		INHS Insect Collection 550340		Plecoptera	Capniidae	Allocapnia	granulata	Allocapnia granulata (Claassen, 1924)	(Claassen, 1924)			0	1	0	0	0	0	1	adult	male	R. Edward DeWalt	https://orcid.org/0000-0001-9985-9250	2010	Allocapnia granulata, M, Det. R. E. DeWalt, 2010				US	New York	Steuben	Addison at park and confluence with Tuscarora Creek	NY: Steuben Co., Addison at Park, 3/25/2010, R. E. DeWalt, M. Pessino, RED-2010-132	2010-03-25	Canisteo River	stream					R. Edward DeWalt | Massimo Pessino	https://orcid.org/0000-0001-9985-9250	42.10773	-77.22719	42.10773, -77.22719	1	10	291.9060974 m	200-300
PreservedSpecimen	INHS		INHS Insect Collection 514684		Plecoptera	Capniidae	Allocapnia	granulata	Allocapnia granulata (Claassen, 1924)	(Claassen, 1924)			0	1	0	0	0	0	1	adult	male	R. Edward DeWalt	https://orcid.org/0000-0001-9985-9250	2010	Allocapnia granulata, M, Det. DeWalt, 2010				US	New York	Steuben	Addison at park and confluence with Tuscarora Creek	NY: Steuben Co.; Canisteo River, Addison at confluence with Tuscarora Creek, 42.10773, -77.22719, 2/7/2010, R. E. DeWalt, RED-2010-031	2010-02-07	Canisteo River	stream					R. Edward DeWalt	https://orcid.org/0000-0001-9985-9250	42.10773	-77.22719	42.10773, -77.22719	1	10	291.9060974 m	200-300
PreservedSpecimen	INHS		INHS Insect Collection 550338		Plecoptera	Capniidae	Allocapnia	granulata	Allocapnia granulata (Claassen, 1924)	(Claassen, 1924)			0	1	0	0	0	0	1	adult	male	R. Edward DeWalt	https://orcid.org/0000-0001-9985-9250	2010	Allocapnia granulata, M, Det. R. E. DeWalt, 2010				US	New York	Steuben	Addison at park and confluence with Tuscarora Creek	NY: Steuben Co., Addison at Park, 3/25/2010, R. E. DeWalt, M. Pessino, RED-2010-132	2010-03-25	Canisteo River	stream					R. Edward DeWalt | Massimo Pessino	https://orcid.org/0000-0001-9985-9250	42.10773	-77.22719	42.10773, -77.22719	1	10	291.9060974 m	200-300
PreservedSpecimen	INHS		INHS Insect Collection 550339		Plecoptera	Capniidae	Allocapnia	granulata	Allocapnia granulata (Claassen, 1924)	(Claassen, 1924)			0	1	0	0	0	0	1	adult	male	R. Edward DeWalt	https://orcid.org/0000-0001-9985-9250	2010	Allocapnia granulata, M, Det. R. E. DeWalt, 2010				US	New York	Steuben	Addison at park and confluence with Tuscarora Creek	NY: Steuben Co., Addison at Park, 3/25/2010, R. E. DeWalt, M. Pessino, RED-2010-132	2010-03-25	Canisteo River	stream					R. Edward DeWalt | Massimo Pessino	https://orcid.org/0000-0001-9985-9250	42.10773	-77.22719	42.10773, -77.22719	1	10	291.9060974 m	200-300
PreservedSpecimen	INHS		INHS Insect Collection 550341		Plecoptera	Capniidae	Allocapnia	granulata	Allocapnia granulata (Claassen, 1924)	(Claassen, 1924)			0	1	0	0	0	0	1	adult	male	R. Edward DeWalt	https://orcid.org/0000-0001-9985-9250	2010	Allocapnia granulata, M, Det. R. E. DeWalt, 2010				US	New York	Steuben	Addison at park and confluence with Tuscarora Creek	NY: Steuben Co., Addison at Park, 3/25/2010, R. E. DeWalt, M. Pessino, RED-2010-132	2010-03-25	Canisteo River	stream					R. Edward DeWalt | Massimo Pessino	https://orcid.org/0000-0001-9985-9250	42.10773	-77.22719	42.10773, -77.22719	1	10	291.9060974 m	200-300
PreservedSpecimen	INHS		INHS Insect Collection 550342		Plecoptera	Capniidae	Allocapnia	granulata	Allocapnia granulata (Claassen, 1924)	(Claassen, 1924)			0	1	0	0	0	0	1	adult	male	R. Edward DeWalt	https://orcid.org/0000-0001-9985-9250	2010	Allocapnia granulata, M, Det. R. E. DeWalt, 2010				US	New York	Steuben	Addison at park and confluence with Tuscarora Creek	NY: Steuben Co., Addison at Park, 3/25/2010, R. E. DeWalt, M. Pessino, RED-2010-132	2010-03-25	Canisteo River	stream					R. Edward DeWalt | Massimo Pessino	https://orcid.org/0000-0001-9985-9250	42.10773	-77.22719	42.10773, -77.22719	1	10	291.9060974 m	200-300
PreservedSpecimen	INHS		INHS Insect Collection 550343		Plecoptera	Capniidae	Allocapnia	granulata	Allocapnia granulata (Claassen, 1924)	(Claassen, 1924)			1	0	0	0	0	0	1	adult	female	R. Edward DeWalt	https://orcid.org/0000-0001-9985-9250	2010	Allocapnia granulata, F, Det. R. E. DeWalt, 2010				US	New York	Steuben	Addison at park and confluence with Tuscarora Creek	NY: Steuben Co., Addison at Park, 3/25/2010, R. E. DeWalt, M. Pessino, RED-2010-132	2010-03-25	Canisteo River	stream					R. Edward DeWalt | Massimo Pessino	https://orcid.org/0000-0001-9985-9250	42.10773	-77.22719	42.10773, -77.22719	1	10	291.9060974 m	200-300
PreservedSpecimen	INHS		INHS Insect Collection 514696		Plecoptera	Capniidae	Allocapnia	granulata	Allocapnia granulata (Claassen, 1924)	(Claassen, 1924)			1	0	0	0	0	0	1	adult	female	R. Edward DeWalt	https://orcid.org/0000-0001-9985-9250	2010	Allocapnia granulata, F, Det. DeWalt, 2010				US	New York	Steuben	Addison at park and confluence with Tuscarora Creek	NY: Steuben Co.; Canisteo River, Addison at confluence with Tuscarora Creek, 42.10773, -77.22719, 2/7/2010, R. E. DeWalt, RED-2010-031	2010-02-07	Canisteo River	stream					R. Edward DeWalt	https://orcid.org/0000-0001-9985-9250	42.10773	-77.22719	42.10773, -77.22719	1	10	291.9060974 m	200-300
PreservedSpecimen	INHS		INHS Insect Collection 550337		Plecoptera	Capniidae	Allocapnia	granulata	Allocapnia granulata (Claassen, 1924)	(Claassen, 1924)			0	1	0	0	0	0	1	adult	male	R. Edward DeWalt	https://orcid.org/0000-0001-9985-9250	2010	Allocapnia granulata, M, Det. R. E. DeWalt, 2010				US	New York	Steuben	Addison at park and confluence with Tuscarora Creek	NY: Steuben Co., Addison at Park, 3/25/2010, R. E. DeWalt, M. Pessino, RED-2010-132	2010-03-25	Canisteo River	stream					R. Edward DeWalt | Massimo Pessino	https://orcid.org/0000-0001-9985-9250	42.10773	-77.22719	42.10773, -77.22719	1	10	291.9060974 m	200-300
PreservedSpecimen	INHS		INHS Insect Collection 550362		Plecoptera	Capniidae	Allocapnia	granulata	Allocapnia granulata (Claassen, 1924)	(Claassen, 1924)			1	0	0	0	0	0	1	adult	female	R. Edward DeWalt	https://orcid.org/0000-0001-9985-9250	2010	Allocapnia granulata, F, Det. R. E. DeWalt, 2010				US	New York	Allegany	Belvidere at NY-19	NY, Allegany Co., Van Camper Creek, Belvidere at NY-19, 3/25/2010, R. E. DeWalt, M. Pessino, RED-2010-135	2010-03-25	Van Camper Creek	stream					R. Edward DeWalt | Massimo Pessino	https://orcid.org/0000-0001-9985-9250	42.2519	-78.05778	42.2519, -78.05778	1	10	413.7417603 m	400-500
PreservedSpecimen	INHS		INHS Insect Collection 551135		Plecoptera	Capniidae	Allocapnia	granulata	Allocapnia granulata (Claassen, 1924)	(Claassen, 1924)			0	1	0	0	0	0	1	adult	male	R. Edward DeWalt	https://orcid.org/0000-0001-9985-9250	2010	Allocapnia granulata, M, Det. R. E. DeWalt, 2010				US	New York	Saint Lawrence	Canton at US-11	RED-2010-122, NY: St. Lawrence Co., Grass River, Canton at US-11, 44.59454, -75.17412, 3/24/2010, R. E. DeWalt, M. Pessino	2010-03-24	Grass River	river					R. Edward DeWalt | Massimo Pessino	https://orcid.org/0000-0001-9985-9250	44.59454	-75.17412	44.59454, -75.17412	1	10	104.4225922 m	100-200
PreservedSpecimen	INHS		INHS Insect Collection 551134		Plecoptera	Capniidae	Allocapnia	granulata	Allocapnia granulata (Claassen, 1924)	(Claassen, 1924)			0	1	0	0	0	0	1	adult	male	R. Edward DeWalt	https://orcid.org/0000-0001-9985-9250	2010	Allocapnia granulata, M, Det. R. E. DeWalt, 2010				US	New York	Saint Lawrence	Canton at US-11	RED-2010-122, NY: St. Lawrence Co., Grass River, Canton at US-11, 44.59454, -75.17412, 3/24/2010, R. E. DeWalt, M. Pessino	2010-03-24	Grass River	river					R. Edward DeWalt | Massimo Pessino	https://orcid.org/0000-0001-9985-9250	44.59454	-75.17412	44.59454, -75.17412	1	10	104.4225922 m	100-200
PreservedSpecimen	INHS		INHS Insect Collection 551136		Plecoptera	Capniidae	Allocapnia	granulata	Allocapnia granulata (Claassen, 1924)	(Claassen, 1924)			1	0	0	0	0	0	1	adult	female	R. Edward DeWalt	https://orcid.org/0000-0001-9985-9250	2010	Allocapnia granulata, F, Det. R. E. DeWalt, 2010				US	New York	Saint Lawrence	Canton at US-11	RED-2010-122, NY: St. Lawrence Co., Grass River, Canton at US-11, 44.59454, -75.17412, 3/24/2010, R. E. DeWalt, M. Pessino	2010-03-24	Grass River	river					R. Edward DeWalt | Massimo Pessino	https://orcid.org/0000-0001-9985-9250	44.59454	-75.17412	44.59454, -75.17412	1	10	104.4225922 m	100-200
PreservedSpecimen	INHS		INHS Insect Collection 551164		Plecoptera	Capniidae	Allocapnia	granulata	Allocapnia granulata (Claassen, 1924)	(Claassen, 1924)			1	0	0	0	0	0	1	adult	female	R. Edward DeWalt	https://orcid.org/0000-0001-9985-9250	2010	Allocapnia granulata, F, et. R. E. DeWalt, 2010				US	New York	Jefferson	3km E Watertown at NY-3 and hydroelectric powerplant	RED-2010-127. NY: Jefferson Co., Black River, 3km E Watertown at NY-3 and hydroelectric powerplant, 43.97488, -75.87332, 3/24/2010, R. E. DeWalt, M. Pessino	2010-03-24	Black River	overflow area					R. Edward DeWalt | Massimo Pessino	https://orcid.org/0000-0001-9985-9250	43.97488	-75.87332	43.97488, -75.87332	2	1000	149.3802795 m	100-200
PreservedSpecimen	INHS		INHS Insect Collection 551181		Plecoptera	Capniidae	Allocapnia	granulata	Allocapnia granulata (Claassen, 1924)	(Claassen, 1924)			0	1	0	0	0	0	1	adult	male	R. Edward DeWalt	https://orcid.org/0000-0001-9985-9250	2010	Allocapnia granulata, M, Det. R. E. DeWalt, 2010				US	New York	Jefferson	Adams at Park St.	RED-2010-129, NY: Jefferson Co., Sandy Creek, Adams at Park St., 43.80727, -76.01958, 3/24/2010, R. E. DeWalt, M. Pessino	2010-03-24	Sandy Creek	stream					R. Edward DeWalt | Massimo Pessino	https://orcid.org/0000-0001-9985-9250	43.80727	-76.01958	43.80727, -76.01958	2	1000	178.5831146 m	100-200
PreservedSpecimen	INHS		INHS Insect Collection 551180		Plecoptera	Capniidae	Allocapnia	granulata	Allocapnia granulata (Claassen, 1924)	(Claassen, 1924)			0	1	0	0	0	0	1	adult	male	R. Edward DeWalt	https://orcid.org/0000-0001-9985-9250	2010	Allocapnia granulata, M, Det. R. E. DeWalt, 2010				US	New York	Jefferson	Adams at Park St.	RED-2010-129, NY: Jefferson Co., Sandy Creek, Adams at Park St., 43.80727, -76.01958, 3/24/2010, R. E. DeWalt, M. Pessino	2010-03-24	Sandy Creek	stream					R. Edward DeWalt | Massimo Pessino	https://orcid.org/0000-0001-9985-9250	43.80727	-76.01958	43.80727, -76.01958	2	1000	178.5831146 m	100-200
PreservedSpecimen	INHS		INHS Insect Collection 551177		Plecoptera	Capniidae	Allocapnia	granulata	Allocapnia granulata (Claassen, 1924)	(Claassen, 1924)			0	1	0	0	0	0	1	adult	male	R. Edward DeWalt	https://orcid.org/0000-0001-9985-9250	2010	Allocapnia granulata, M, Det. R. E. DeWalt, 2010				US	New York	Jefferson	Adams at Park St.	RED-2010-129, NY: Jefferson Co., Sandy Creek, Adams at Park St., 43.80727, -76.01958, 3/24/2010, R. E. DeWalt, M. Pessino	2010-03-24	Sandy Creek	stream					R. Edward DeWalt | Massimo Pessino	https://orcid.org/0000-0001-9985-9250	43.80727	-76.01958	43.80727, -76.01958	2	1000	178.5831146 m	100-200
PreservedSpecimen	INHS		INHS Insect Collection 551179		Plecoptera	Capniidae	Allocapnia	granulata	Allocapnia granulata (Claassen, 1924)	(Claassen, 1924)			0	1	0	0	0	0	1	adult	male	R. Edward DeWalt	https://orcid.org/0000-0001-9985-9250	2010	Allocapnia granulata, M, Det. R. E. DeWalt, 2010				US	New York	Jefferson	Adams at Park St.	RED-2010-129, NY: Jefferson Co., Sandy Creek, Adams at Park St., 43.80727, -76.01958, 3/24/2010, R. E. DeWalt, M. Pessino	2010-03-24	Sandy Creek	stream					R. Edward DeWalt | Massimo Pessino	https://orcid.org/0000-0001-9985-9250	43.80727	-76.01958	43.80727, -76.01958	2	1000	178.5831146 m	100-200
PreservedSpecimen	INHS		INHS Insect Collection 551182		Plecoptera	Capniidae	Allocapnia	granulata	Allocapnia granulata (Claassen, 1924)	(Claassen, 1924)			1	0	0	0	0	0	1	adult	female	R. Edward DeWalt	https://orcid.org/0000-0001-9985-9250	2010	Allocapnia granulata, F, Det. R. E. DeWalt, 2010				US	New York	Jefferson	Adams at Park St.	RED-2010-129, NY: Jefferson Co., Sandy Creek, Adams at Park St., 43.80727, -76.01958, 3/24/2010, R. E. DeWalt, M. Pessino	2010-03-24	Sandy Creek	stream					R. Edward DeWalt | Massimo Pessino	https://orcid.org/0000-0001-9985-9250	43.80727	-76.01958	43.80727, -76.01958	2	1000	178.5831146 m	100-200
PreservedSpecimen	INHS		INHS Insect Collection 551186		Plecoptera	Capniidae	Allocapnia	granulata	Allocapnia granulata (Claassen, 1924)	(Claassen, 1924)			1	0	0	0	0	0	1	adult	female	R. Edward DeWalt	https://orcid.org/0000-0001-9985-9250	2010	Allocapnia granulata, F, Det. R. E. DeWalt, 2010				US	New York	Jefferson	Adams at Park St.	RED-2010-129, NY: Jefferson Co., Sandy Creek, Adams at Park St., 43.80727, -76.01958, 3/24/2010, R. E. DeWalt, M. Pessino	2010-03-24	Sandy Creek	stream					R. Edward DeWalt | Massimo Pessino	https://orcid.org/0000-0001-9985-9250	43.80727	-76.01958	43.80727, -76.01958	2	1000	178.5831146 m	100-200
PreservedSpecimen	INHS		INHS Insect Collection 551184		Plecoptera	Capniidae	Allocapnia	granulata	Allocapnia granulata (Claassen, 1924)	(Claassen, 1924)			1	0	0	0	0	0	1	adult	female	R. Edward DeWalt	https://orcid.org/0000-0001-9985-9250	2010	Allocapnia granulata, F, Det. R. E. DeWalt, 2010				US	New York	Jefferson	Adams at Park St.	RED-2010-129, NY: Jefferson Co., Sandy Creek, Adams at Park St., 43.80727, -76.01958, 3/24/2010, R. E. DeWalt, M. Pessino	2010-03-24	Sandy Creek	stream					R. Edward DeWalt | Massimo Pessino	https://orcid.org/0000-0001-9985-9250	43.80727	-76.01958	43.80727, -76.01958	2	1000	178.5831146 m	100-200
PreservedSpecimen	INHS		INHS Insect Collection 551178		Plecoptera	Capniidae	Allocapnia	granulata	Allocapnia granulata (Claassen, 1924)	(Claassen, 1924)			0	1	0	0	0	0	1	adult	male	R. Edward DeWalt	https://orcid.org/0000-0001-9985-9250	2010	Allocapnia granulata, M, Det. R. E. DeWalt, 2010				US	New York	Jefferson	Adams at Park St.	RED-2010-129, NY: Jefferson Co., Sandy Creek, Adams at Park St., 43.80727, -76.01958, 3/24/2010, R. E. DeWalt, M. Pessino	2010-03-24	Sandy Creek	stream					R. Edward DeWalt | Massimo Pessino	https://orcid.org/0000-0001-9985-9250	43.80727	-76.01958	43.80727, -76.01958	2	1000	178.5831146 m	100-200
PreservedSpecimen	INHS		INHS Insect Collection 551187		Plecoptera	Capniidae	Allocapnia	granulata	Allocapnia granulata (Claassen, 1924)	(Claassen, 1924)			5	3	0	0	0	0	8	adult	female | male	R. Edward DeWalt	https://orcid.org/0000-0001-9985-9250	2010	Allocapnia granulata, 3M, 5F, Det. R. E. DeWalt, 2010				US	New York	Jefferson	Adams at Park St.	RED-2010-129, NY: Jefferson Co., Sandy Creek, Adams at Park St., 43.80727, -76.01958, 3/24/2010, R. E. DeWalt, M. Pessino	2010-03-24	Sandy Creek	stream					R. Edward DeWalt | Massimo Pessino	https://orcid.org/0000-0001-9985-9250	43.80727	-76.01958	43.80727, -76.01958	2	1000	178.5831146 m	100-200
PreservedSpecimen	INHS		INHS Insect Collection 551183		Plecoptera	Capniidae	Allocapnia	granulata	Allocapnia granulata (Claassen, 1924)	(Claassen, 1924)			1	0	0	0	0	0	1	adult	female	R. Edward DeWalt	https://orcid.org/0000-0001-9985-9250	2010	Allocapnia granulata, F, Det. R. E. DeWalt, 2010				US	New York	Jefferson	Adams at Park St.	RED-2010-129, NY: Jefferson Co., Sandy Creek, Adams at Park St., 43.80727, -76.01958, 3/24/2010, R. E. DeWalt, M. Pessino	2010-03-24	Sandy Creek	stream					R. Edward DeWalt | Massimo Pessino	https://orcid.org/0000-0001-9985-9250	43.80727	-76.01958	43.80727, -76.01958	2	1000	178.5831146 m	100-200
PreservedSpecimen	INHS		INHS Insect Collection 551185		Plecoptera	Capniidae	Allocapnia	granulata	Allocapnia granulata (Claassen, 1924)	(Claassen, 1924)			1	0	0	0	0	0	1	adult	female	R. Edward DeWalt	https://orcid.org/0000-0001-9985-9250	2010	Allocapnia granulata, F, Det. R. E. DeWalt, 2010				US	New York	Jefferson	Adams at Park St.	RED-2010-129, NY: Jefferson Co., Sandy Creek, Adams at Park St., 43.80727, -76.01958, 3/24/2010, R. E. DeWalt, M. Pessino	2010-03-24	Sandy Creek	stream					R. Edward DeWalt | Massimo Pessino	https://orcid.org/0000-0001-9985-9250	43.80727	-76.01958	43.80727, -76.01958	2	1000	178.5831146 m	100-200
PreservedSpecimen	INHS		INHS Insect Collection 659011		Plecoptera	Capniidae	Allocapnia	granulata	Allocapnia granulata (Claassen, 1924)	(Claassen, 1924)			1	0	0	0	0	0	1	adult	female	R. Edward DeWalt	https://orcid.org/0000-0001-9985-9250	2017	Allocapnia granulata, 1 F, Det. DeWalt, 2017				US	New York	Chautauqua	2.5 km NE Mayville at NY-430	NY, Chautauqua Co., Big Inlet, 2.5 km NE Mayville at NY430, 42.26811, -79.47581, 3/18/2016, R. E. DeWalt, RED-2016-017	2016-03-18	Big Inlet	stream					R. Edward DeWalt	https://orcid.org/0000-0001-9985-9250	42.26811	-79.47581	42.26811, -79.47581	1	10	400.9980469 m	400-500
PreservedSpecimen	INHS		INHS Insect Collection 659029		Plecoptera	Capniidae	Allocapnia	granulata	Allocapnia granulata (Claassen, 1924)	(Claassen, 1924)			4	4	0	0	0	0	8	adult	female | male	R. Edward DeWalt	https://orcid.org/0000-0001-9985-9250	2017	Allocapnia granulata, 4 M, 4 F, Det. DeWalt, 2017				US	New York	Jefferson	Philadelphia at US-11	NY, Jefferson Co., Indiana River, Philadelphia at US-11, 44.15652, -75.70974, 3/19/2016, R. E. DeWalt, RED-2016-021	2016-03-19	Indian River	river					R. Edward DeWalt	https://orcid.org/0000-0001-9985-9250	44.15652	-75.70974	44.15652, -75.70974	1	10	146.9897614 m	100-200
PreservedSpecimen	CSUIC				Plecoptera	Capniidae	Allocapnia	illinoensis	Allocapnia illinoensis Frison, 1935	Frison, 1935			0	1	0	0	0	0	1	adult	male								US	New York	Clinton	to True Brook, Clark Hill Rd.	NY: Clinton Co., Trib to True Brook, Clark Hill Rd., 44.6588N-73.8021666666667W, 4/1/2007, T. Mihuc	2007-04-01	tributary True Brook	stream					Timothy B. Mihuc	https://orcid.org/0009-0008-2157-7577	44.6588	-73.80216667	44.6588, -73.80216667	1	10	392.5042725 m	300-400
PreservedSpecimen	LCRI				Plecoptera	Capniidae	Allocapnia	illinoensis	Allocapnia illinoensis Frison, 1935	Frison, 1935			1	2	0	0	0	0	3	adult	female | male								US	New York	Clinton	to True Brook, Clark Hill Rd.	NY: Clinton Co.Malaise Trap, Trib to True Brook, Clark Hill Rd., 44.6588N-73.8021666666667W, 4/1/2014, J. Zajac	2014-04-01	tributary True Brook	stream	malaise trap				Jillian Zajac		44.6588	-73.80216667	44.6588, -73.80216667	1	10	392.5042725 m	300-400
PreservedSpecimen	LCRI				Plecoptera	Capniidae	Allocapnia	illinoensis	Allocapnia illinoensis Frison, 1935	Frison, 1935			0	2	0	0	0	0	2	adult	male								US	New York	Clinton	to True Brook, Clark Hill Rd.	NY: Clinton Co.Malaise Trap, Trib to True Brook, Clark Hill Rd., 44.6588N-73.8021666666667W, 3/29/2014, J. Zajac	2014-03-29	tributary True Brook	stream	malaise trap				Jillian Zajac		44.6588	-73.80216667	44.6588, -73.80216667	1	10	392.5042725 m	300-400
PreservedSpecimen	CUIC		CUIC71351		Plecoptera	Capniidae	Allocapnia	illinoensis	Allocapnia illinoensis Frison, 1935	Frison, 1935			0	1	0	0	0	0	1	adult	male	R. Edward DeWalt	https://orcid.org/0000-0001-9985-9250	2022	Allocapnia illinoensis, 1 M, Det. R. E. DeWalt, 2022 | Allocapnia illinoensis Frison				US	New York	Warren	Bakers Mills, Rte 8, 9 mi. SW	NY: Warren Co., Bakers Mills, Stewart Cr., Rte. 8, 9 mi. SW, March 22, 1966 #289, Beard and Pechuman	1966-03-22	Stewart Creek	stream					Beard | L.L. Pechuman		43.52951	-74.14398	43.52951, -74.14398	2	1000	427 m	400-500
PreservedSpecimen	CUIC		CUIC71349		Plecoptera	Capniidae	Allocapnia	illinoensis	Allocapnia illinoensis Frison, 1935	Frison, 1935			0	1	0	0	0	0	1	adult	male	R. Edward DeWalt	https://orcid.org/0000-0001-9985-9250	2022	Allocapnia illinoensis, 1 M, Det. R. E. DeWalt, 2022 | Allocapnia illinoensis Frison				US	New York	Otsego	Cattown	NY: Otsego Co. Cattown, Trib./Oakes Cr., March 7, 1966, #257, Knutson, Morse, Pechuman	1966-03-07	tributary Oakes Creek	stream					Knutson | Morse | L.L. Pechuman		42.73258	-75.00469	42.73258, -75.00469	2	1000	399 m	300-400
PreservedSpecimen	INHS		INHS Plecoptera 9371		Plecoptera	Capniidae	Allocapnia	illinoensis	Allocapnia illinoensis Frison, 1935	Frison, 1935			0	1	0	0	0	0	1	adult	male	R. Edward DeWalt	https://orcid.org/0000-0001-9985-9250	2022	Allocapnia illinoensis, 1 M, Det. R. E. DeWalt, 2022 | Allocapnia illinoensis Frison	examine			US	New York	Otsego	SE Richfield Springs	SE Richfield Springs, Otsego Co., N.Y., Trout Brook, April 2, 1960, K.R. Chadwick	1960-04-02	Trout Brook	stream					K. R. Chadwick		42.85301	-74.98501	42.85301, -74.98501	3	10000	400.1984253 m	400-500
PreservedSpecimen	CUIC				Plecoptera	Capniidae	Allocapnia	indianae	Allocapnia indianae Ricker, 1952	Ricker, 1952			8	7	0	0	0	0	15	adult	female | male								US	New York	Ontario	nr. Canandaigua	NY: Ontario Co., Barnes Gully nr. Canandaigua, 3/20/1962, L.L. Pechuman	1962-03-20	Barnes Gully	stream					L. L. Pechuman		42.7824	-77.3159	42.7824, -77.3159	2	1000	218.8930054 m	200-300
PreservedSpecimen	CUIC				Plecoptera	Capniidae	Allocapnia	indianae	Allocapnia indianae Ricker, 1952	Ricker, 1952			3	6	0	0	0	0	9	adult	female | male								US	New York	Schuyler	at Lovers Lane and Rt. 14 nr. Watkins Glen	NY: Schuyler Co., Big Hollow Run at Lovers Lane and Rt. 14 nr. Watkins Glen, 42.4057N-76.8973W, 3/5/1963, L.L. Pechuman	1963-03-05	Big Hollow Run	stream					L. L. Pechuman		42.4057	-76.8973	42.4057, -76.8973	1	10	254.2423706 m	200-300
MaterialCitation				Ross HH, Freytag PH (1967) Remarkable sympatry in the winter stoneflies Allocapnia indianae and Allocapnia ohioensis, a pair of sister species. Ohio Journal of Science. 64:228-232	Plecoptera	Capniidae	Allocapnia	indianae	Allocapnia indianae Ricker, 1952	Ricker, 1952			0	0	0	0	0	0	0										US	New York	Cayuga	at Gully Rd. and Rt. 90, nr. Aurora			Glen Creek	stream							42.7717	-76.7101	42.7717, -76.7101	2	1000	117.9100876 m	100-200
MaterialCitation				Ross HH, Freytag PH (1967) Remarkable sympatry in the winter stoneflies Allocapnia indianae and Allocapnia ohioensis, a pair of sister species. Ohio Journal of Science. 64:228-232	Plecoptera	Capniidae	Allocapnia	indianae	Allocapnia indianae Ricker, 1952	Ricker, 1952			0	0	0	0	0	0	0										US	New York	Cayuga	Locke Rd. nr. Tompkins Co. Line			Hemlock Creek	stream							42.6287	-76.458	42.6287, -76.458	2	1000	285.7194519 m	200-300
PreservedSpecimen	CUIC				Plecoptera	Capniidae	Allocapnia	indianae	Allocapnia indianae Ricker, 1952	Ricker, 1952			0	5	0	0	0	0	5	adult	male								US	New York	Cayuga	at Rt. 90 nr. Aurora	NY: Cayuga Co., Little Creek at Rt. 90 nr. Aurora, 3/23/1961, L.L. Pechuman	1961-03-23	Little Creek	stream					L. L. Pechuman		42.7396	-76.7015	42.7396, -76.7015	2	1000	117.6375732 m	100-200
MaterialCitation				Ross HH, Freytag PH (1967) Remarkable sympatry in the winter stoneflies Allocapnia indianae and Allocapnia ohioensis, a pair of sister species. Ohio Journal of Science. 64:228-232	Plecoptera	Capniidae	Allocapnia	indianae	Allocapnia indianae Ricker, 1952	Ricker, 1952			0	0	0	0	0	0	0										US	New York	Ontario	nr. Canadaigua			Menteth Gully	stream							42.7984	-77.3027	42.7984, -77.3027	2	1000	215.6274719 m	200-300
MaterialCitation				Ross HH, Freytag PH (1967) Remarkable sympatry in the winter stoneflies Allocapnia indianae and Allocapnia ohioensis, a pair of sister species. Ohio Journal of Science. 64:228-232	Plecoptera	Capniidae	Allocapnia	indianae	Allocapnia indianae Ricker, 1952	Ricker, 1952			0	0	0	0	0	0	0										US	New York	Cayuga	Aurora			Paines Creek	stream							42.7377	-76.7029	42.7377, -76.7029	2	1000	117.2398071 m	100-200
PreservedSpecimen	CUIC				Plecoptera	Capniidae	Allocapnia	indianae	Allocapnia indianae Ricker, 1952	Ricker, 1952			0	1	0	0	0	0	1	adult	male								US	New York	Oneida	at Rt. 8		1963-04-02	Reall Creek	stream					L. L. Pechuman		43.1577	-75.2094	43.1577, -75.2094	2	1000	235.032135 m	200-300
MaterialCitation				Ross HH, Freytag PH (1967) Remarkable sympatry in the winter stoneflies Allocapnia indianae and Allocapnia ohioensis, a pair of sister species. Ohio Journal of Science. 64:228-232	Plecoptera	Capniidae	Allocapnia	indianae	Allocapnia indianae Ricker, 1952	Ricker, 1952			0	0	0	0	0	0	0										US	New York	Ontario	S Bristol			Seneca Point Gully	stream							42.7437	-77.3402	42.7437, -77.3402	2	1000	218.99646 m	200-300
PreservedSpecimen	CUIC		CUIC71363		Plecoptera	Capniidae	Allocapnia	indianae	Allocapnia indianae Ricker, 1952	Ricker, 1952			0	2	0	0	0	0	2	adult	male	Luke W. Myers	https://orcid.org/0000-0002-0775-0416	2023	Allocapnia indianae				US	New York	Ontario	Route 20A, 0.5 mi. W. of Mayweed Corner Bristol	NY: Ontario Co., Route 20A, 0.5 mi. W. of Mayweed Corner Bristol, March 20, 1962, L. L. Pechuman #18	1962-03-20							L. L. Pechuman		42.83148	-77.424	42.83148, -77.424	2	1000	289 m	200-300
PreservedSpecimen	CUIC		CUIC71368		Plecoptera	Capniidae	Allocapnia	indianae	Allocapnia indianae Ricker, 1952	Ricker, 1952			1	0	0	0	0	0	1	adult	female	Luke W. Myers	https://orcid.org/0000-0002-0775-0416	2023	Allocapnia indianae				US	New York	Schuyler	at Mecklenburg	NY: Schuyler Co., Taughannock Cr., at Mecklenburg, March 5, 1963, L. L. Pechuman #26	1963-03-05	Taughannock Creek	stream					L. L. Pechuman		42.45617	-76.70977	42.45617, -76.70977	2	1000	350 m	300-400
PreservedSpecimen	CUIC		CUIC71366		Plecoptera	Capniidae	Allocapnia	indianae	Allocapnia indianae Ricker, 1952	Ricker, 1952			3	0	0	0	0	0	3	adult	female	Luke W. Myers	https://orcid.org/0000-0002-0775-0416	2023	Allocapnia indianae				US	New York	Broome	Rt. 17, 1 mi. W. Vestal	NY: Broome Co., Rt. 17, 1 mi. W. Vestal, March 27, 1963, L. Edwards #116	1963-03-27							L. Edwards		42.06847	-76.10298	42.06847, -76.10298	3	10000	253 m	200-300
PreservedSpecimen	CUIC		CUIC71360		Plecoptera	Capniidae	Allocapnia	indianae	Allocapnia indianae Ricker, 1952	Ricker, 1952			2	0	0	0	0	0	2	adult	female	Luke W. Myers	https://orcid.org/0000-0002-0775-0416	2023	Allocapnia indianae?	questionable looks similar to A. maria			US	New York	Greene	Rt. 42	NY: Greene Co., West Kill, Rt. 42, March 31, 1963, Lambert W. All	1963-03-31	West Kill	river					Lambert W. All		42.21178	-74.3868	42.21178, -74.3868	2	1000	445 m	400-500
PreservedSpecimen	CUIC		CUIC71362		Plecoptera	Capniidae	Allocapnia	indianae	Allocapnia indianae Ricker, 1952	Ricker, 1952			0	3	0	0	0	0	3	adult	male	Luke W. Myers	https://orcid.org/0000-0002-0775-0416	2023	Allocapnia indianae				US	New York	Cayuga	Tompkins Co. line, Locke Rd.	NY: Cayuga Co., Tompkins Co. line Hemlock Cr., Locke Rd., March 30, 1963, L. L. Pechuman #140	1963-03-30	Hemlock Creek	stream					L. L. Pechuman		42.62755	-76.45948	42.62755, -76.45948	2	1000	287 m	200-300
PreservedSpecimen	CUIC		CUIC71357		Plecoptera	Capniidae	Allocapnia	indianae	Allocapnia indianae Ricker, 1952	Ricker, 1952			2	2	0	0	0	0	4	adult	female | male	Luke W. Myers	https://orcid.org/0000-0002-0775-0416	2023	Allocapnia indianae				US	New York	Cayuga	Tompkins Co. line, Locke Rd.	NY: Cayuga Co., Tompkins Co. line Hemlock Cr., Locke Rd., March 30, 1963	1963-03-30	Hemlock Creek	stream					L. L. Pechuman		42.62755	-76.45948	42.62755, -76.45948	2	1000	287 m	200-300
PreservedSpecimen	CUIC		CUIC71358		Plecoptera	Capniidae	Allocapnia	indianae	Allocapnia indianae Ricker, 1952	Ricker, 1952			3	16	0	0	0	0	19	adult	female | male	Luke W. Myers	https://orcid.org/0000-0002-0775-0416	2023	Allocapnia indianae				US	New York	Ontario	Canandaigua	NY: Ontario Co., Canandaigua, Barnes Gully, March 20, 1962, L. L. Pechuman	1962-03-20	Barnes Gully	stream					L. L. Pechuman		42.78236	-77.31581	42.78236, -77.31581	2	1000	218 m	200-300
PreservedSpecimen	CUIC		CUIC71359		Plecoptera	Capniidae	Allocapnia	indianae	Allocapnia indianae Ricker, 1952	Ricker, 1952			1	1	0	0	0	0	2	adult	female | male	Luke W. Myers	https://orcid.org/0000-0002-0775-0416	2023	Allocapnia indianae				US	New York	Ontario	Canandaigua	NY: Ontario Co., Canandaigua, Barnes Gully, #9 March 20, 1962, L. L. Pechuman	1962-03-20	Barnes Gully	stream					L. L. Pechuman		42.78236	-77.31581	42.78236, -77.31581	2	1000	218 m	200-300
PreservedSpecimen	CUIC		CUIC71361		Plecoptera	Capniidae	Allocapnia	indianae	Allocapnia indianae Ricker, 1952	Ricker, 1952			1	0	0	0	0	0	1	adult	female	Luke W. Myers	https://orcid.org/0000-0002-0775-0416	2023	Allocapnia indianae?				US	New York	Schuyler	diversion channel, Catherine Cr., Rt. 14, Montour Falls	NY: Schuyler Co., diversion channel, Catherine Cr., Rt. 14, Montour Falls, March 5, 1963, L. L. Pechuman, #17	1963-03-05	Catherine Creek	stream					L. L. Pechuman		42.34908	-76.83927	42.34908, -76.83927	2	1000	137 m	100-200
PreservedSpecimen	CUIC		CUIC71369		Plecoptera	Capniidae	Allocapnia	indianae	Allocapnia indianae Ricker, 1952	Ricker, 1952			0	1	0	0	0	0	1	adult	male	Luke W. Myers	https://orcid.org/0000-0002-0775-0416	2023	Allocapnia indianae				US	New York	Seneca	Route 89, 2 mi. E. of Interlaken	NY: Seneca Co. Route 89, 2 mi. E. of Interlaken, March 17, 1962, L. L. Pechuman	1962-03-17							L. L. Pechuman		42.62101	-76.70195	42.62101, -76.70195	2	1000	200 m	200-300
PreservedSpecimen	CUIC		CUIC71371		Plecoptera	Capniidae	Allocapnia	indianae	Allocapnia indianae Ricker, 1952	Ricker, 1952			3	8	0	0	0	0	11	adult	female | male	Luke W. Myers	https://orcid.org/0000-0002-0775-0416	2023	Allocapnia indianae				US	New York	Ontario	Canadaigua,	NY: Ontario Co., Menteth Gully, Canadaigua, March 20, 1962, L. L. Pechuan, #8	1962-03-20	Menteth Gully	stream					L. L. Pechuman		42.79841	-77.30228	42.79841, -77.30228	2	1000	214 m	200-300
PreservedSpecimen	CUIC		CUIC71372		Plecoptera	Capniidae	Allocapnia	indianae	Allocapnia indianae Ricker, 1952	Ricker, 1952			0	1	0	0	0	0	1	adult	male	Luke W. Myers	https://orcid.org/0000-0002-0775-0416	2023	Allocapnia indianae				US	New York	Ontario	South Bristol	NY: Ontario Co., Seneca Pt. Gully, South Bristol, March 20, 1962, L. L. Pechuman, #10	1962-03-20	Seneca Point Gully	stream					L. L. Pechuman		42.74396	-77.34017	42.74396, -77.34017	2	1000	216 m	200-300
PreservedSpecimen	CUIC		CUIC71373		Plecoptera	Capniidae	Allocapnia	indianae	Allocapnia indianae Ricker, 1952	Ricker, 1952			0	3	0	0	0	0	3	adult	male	Luke W. Myers	https://orcid.org/0000-0002-0775-0416	2023	Allocapnia indianae				US	New York	Cayuga	at Gully Rd. & Rt. 90 Aurora	NY: Cayuga Co., Glen Cr. at Gully Rd. & Rt. 90 Aurora, March 23, 1963, L. L. Pechuman #91	1963-03-23	Glen Creek	stream					L. L. Pechuman		42.77189	-76.71001	42.77189, -76.71001	2	1000	119 m	100-200
PreservedSpecimen	CUIC		CUIC71374		Plecoptera	Capniidae	Allocapnia	indianae	Allocapnia indianae Ricker, 1952	Ricker, 1952			0	1	0	0	0	0	1	adult	male	Luke W. Myers	https://orcid.org/0000-0002-0775-0416	2023	Allocapnia indianae				US	New York	Tompkins	Ithaca	NY: Tompkins Co., 6 mile Cr., Ithaca, March 24, 1963, Lambert W. All #93	1963-03-24	6 Mile Creek	stream					Lambert W. All		42.441	-76.5118	42.441, -76.5118	2	1000	117 m	100-200
PreservedSpecimen	CUIC		CUIC71367		Plecoptera	Capniidae	Allocapnia	indianae	Allocapnia indianae Ricker, 1952	Ricker, 1952			1	0	0	0	0	0	1	adult	female	Luke W. Myers	https://orcid.org/0000-0002-0775-0416	2023	Allocapnia indianae				US	New York	Otsego	nr. Mt. Vision	NY: Otsego Co., Keys Br, nr. Mt. Vision, March 7, 1966, #262, Knutson, Morse, Pechuman	1966-03-07	Keyes Brook	stream					Knutson | Morse | L.L. Pechuman		42.57261	-75.05477	42.57261, -75.05477	2	1000	364 m	300-400
PreservedSpecimen	INHS		INHS Plecoptera 9379		Plecoptera	Capniidae	Allocapnia	indianae	Allocapnia indianae Ricker, 1952	Ricker, 1952			0	6	0	0	0	0	6	adult	male				Allocapnia indianae Ricker, [W.E. Ricker]				US	New York	Ontario	Bristol Springs, Gannett Hill Road	Bristol Springs, New York Gannett Hill Road March 20, 1962 L.L. Pechuman #14 on snow - 1500-2000 ft.	1962-03-20							L. L. Pechuman		42.70185	-77.39796	42.70185, -77.39796	1	10	577.2124634 m	500-600
PreservedSpecimen	INHS		INHS Plecoptera 9380		Plecoptera	Capniidae	Allocapnia	indianae	Allocapnia indianae Ricker, 1952	Ricker, 1952			0	1	0	0	0	0	1	adult	male	R. Edward DeWalt	https://orcid.org/0000-0001-9985-9250	2022	Allocapnia indianae, M, Det. R. E. DeWalt, 2022 | Allocapnia indianae var., ?ohioensis hybrid? [W.E. Ricker]	examine			US	New York	Ontario	Bristol Springs, Gannett Hill Road	Bristol Springs, New York Gannett Hill Road March 20, 1962 L.L. Pechuman #14 on snow - 1500-2000 ft.	1962-03-20							L. L. Pechuman		42.70185	-77.39796	42.70185, -77.39796	1	10	577.2124634 m	500-600
PreservedSpecimen	INHS		INHS Plecoptera 9384		Plecoptera	Capniidae	Allocapnia	indianae	Allocapnia indianae Ricker, 1952	Ricker, 1952			1	1	0	0	0	0	2	adult	female | male	R. Edward DeWalt	https://orcid.org/0000-0001-9985-9250	2022	Allocapnia indianae, M, F, Det. R. E. DeWalt, 2022 | Allocapnia indianae Ricker, [W.E. Ricker]	examine			US	New York	Schenectady	3 mi S jct Hwy 30 & 159	Schenectady Co., N.Y., small stream 3 mi. S. of junction of Rt. 30 & 159, Mar. 19, 1957, P.H. Freytag	1957-03-19	[Bowman Creek]	stream					P. H. Freytag		42.80748	-74.22045	42.80748, -74.22045	2	1000	330.1796875 m	300-400
PreservedSpecimen	CUIC				Plecoptera	Capniidae	Allocapnia	maria	Allocapnia maria Hanson, 1942	Hanson, 1942			2	7	0	0	0	0	9	adult	female | male								US	New York	Sullivan	at Beaver Kill	NY: Sullivan Co., Beaver Kill, at Beaver Kill, 3/19/1968, L.L. Pechuman and Rittershausen	1968-03-19	Beaver Kill	stream					L. L. Pechuman | Rittershausen		41.9811	-74.8366	41.9811, -74.8366	2	1000	462.8403015 m	400-500
PreservedSpecimen	CUIC				Plecoptera	Capniidae	Allocapnia	maria	Allocapnia maria Hanson, 1942	Hanson, 1942			8	9	0	0	0	0	17	adult	female | male								US	New York	Sullivan	Rockland	NY: Sullivan Co., Beaver Kill Creek, Rockland, 3/19/1968, L.L. Pechuman and Rittershausen	1968-03-19	Beaver Kill Creek	stream					L. L. Pechuman | Rittershausen		41.9464	-74.9169	41.9464, -74.9169	2	1000	390.1015015 m	300-400
PreservedSpecimen	CUIC				Plecoptera	Capniidae	Allocapnia	maria	Allocapnia maria Hanson, 1942	Hanson, 1942			3	2	0	0	0	0	5	adult	female | male								US	New York	Sullivan	at Roscoe	NY: Sullivan Co., Beaver Kill, at Roscoe, 3/19/1968, L.L. Pechuman and Rittershausen	1968-03-19	Beaver Kill	stream					L. L. Pechuman | Rittershausen		41.9336	-74.9199	41.9336, -74.9199	2	1000	385.4033813 m	300-400
PreservedSpecimen	NYSM				Plecoptera	Capniidae	Allocapnia	maria	Allocapnia maria Hanson, 1942	Hanson, 1942			0	1	0	0	0	0	1	adult	male								US	New York	Essex	Rt. 22, Willsboro	NY: Essex Co., Boquet River, Rt. 22, Willsboro, 44.3642N-73.3904W, 3/16/2009, L. Myers and C. Binggeli	2009-03-16	Boquet River	river					Luke W. Myers | C. Binggeli	https://orcid.org/0000-0002-0775-0416	44.3642	-73.3904	44.3642, -73.3904	1	10	48.51449966 m	0-100
PreservedSpecimen	CUIC				Plecoptera	Capniidae	Allocapnia	maria	Allocapnia maria Hanson, 1942	Hanson, 1942			0	3	0	0	0	0	3	adult	male								US	New York	Sullivan	Hortonville	NY: Sullivan Co., Callicoon Creek, Hortonville, 3/19/1968, L.L. Pechuman and Rittershausen	1968-03-19	Callicoon Creek	stream					L. L. Pechuman | Rittershausen		41.7587	-75.0321	41.7587, -75.0321	2	1000	253.8570709 m	200-300
PreservedSpecimen	LCRI				Plecoptera	Capniidae	Allocapnia	maria	Allocapnia maria Hanson, 1942	Hanson, 1942			11	6	0	0	0	0	17	adult	female | male								US	New York	Greene	Rt. 23B nr. S. Cario	NY: Greene Co., Catskill Creek, Rt. 23B nr. S. Cario, 42.2831666666667N-73.9671833333333W, 3/10/2007, L. Myers and J. Myers	2007-03-10	Catskill Creek	stream					Luke W. Myers | J. Myers	https://orcid.org/0000-0002-0775-0416	42.28316667	-73.96718333	42.28316667, -73.96718333	1	10	76.53010559 m	0-100
PreservedSpecimen	CSUIC				Plecoptera	Capniidae	Allocapnia	maria	Allocapnia maria Hanson, 1942	Hanson, 1942			0	1	0	0	0	0	1	adult	male								US	New York	Albany	Jct. Rt. 443 and Long Rd.	NY: Albany Co., Fox Creek, Jct. Rt. 443 and Long Rd., 42.6121N-74.0665W, 3/30/2009, L. Myers	2009-03-30	Fox Creek	stream					Luke W. Myers	https://orcid.org/0000-0002-0775-0416	42.6121	-74.0665	42.6121, -74.0665	1	10	364.9410095 m	300-400
PreservedSpecimen	CUIC				Plecoptera	Capniidae	Allocapnia	maria	Allocapnia maria Hanson, 1942	Hanson, 1942			0	1	0	0	0	0	1	adult	male								US	New York	Sullivan	Debruce		1968-03-19	Frog Hollow Brook	stream					L. L. Pechuman | Rittershausen		41.9115	-74.7293	41.9115, -74.7293	2	1000	501.7102661 m	500-600
PreservedSpecimen	CSUIC				Plecoptera	Capniidae	Allocapnia	maria	Allocapnia maria Hanson, 1942	Hanson, 1942			0	1	0	0	0	0	1	adult	male								US	New York	Saratoga	Old Mill Rd.	NY: Saratoga Co., Glowegee Creek, Old Mill Rd., 43.0365N-74.0018W, 3/8/2009, L. Myers	2009-03-08	Glowegee Creek	stream					Luke W. Myers	https://orcid.org/0000-0002-0775-0416	43.0365	-74.0018	43.0365, -74.0018	1	10	179.9893341 m	100-200
PreservedSpecimen	CUIC				Plecoptera	Capniidae	Allocapnia	maria	Allocapnia maria Hanson, 1942	Hanson, 1942			1	0	0	0	0	0	1	adult	female								US	New York	Sullivan	Hankins		1968-03-19	Hankins Creek	stream					L. L. Pechuman | Rittershausen		41.8139	-75.0901	41.8139, -75.0901	2	1000	245.8471069 m	200-300
PreservedSpecimen	CUIC				Plecoptera	Capniidae	Allocapnia	maria	Allocapnia maria Hanson, 1942	Hanson, 1942			0	1	0	0	0	0	1	adult	male								US	New York	Greene	Prattsville	NY: Greene Co., Huntersfield Creek, Prattsville, 3/31/1963, L.L. Pechuman	1963-03-31	Huntersfield Creek	stream					L. L. Pechuman		42.314	-74.4308	42.314, -74.4308	2	1000	353.5819397 m	300-400
PreservedSpecimen	CSUIC				Plecoptera	Capniidae	Allocapnia	maria	Allocapnia maria Hanson, 1942	Hanson, 1942			1	1	0	0	0	0	2	adult	female | male								US	New York	Sullivan	Cooley Rd., W. Parksville	NY: Sullivan Co., Little Beaver Kill, Cooley Rd., W. Parksville, 41.8581N-74.7467W, 4/15/2009, L. Myers	2009-04-15	Little Beaver Kill	river					Luke W. Myers	https://orcid.org/0000-0002-0775-0416	41.8581	-74.7467	41.8581, -74.7467	1	10	536.8602295 m	500-600
PreservedSpecimen	CUIC				Plecoptera	Capniidae	Allocapnia	maria	Allocapnia maria Hanson, 1942	Hanson, 1942			0	5	0	0	0	0	5	adult	male								US	New York	Sullivan	Rt. 17 Parksville	NY: Sullivan Co., Little Beaverkill Creek, Rt. 17 Parksville, 41.8549N-74.7598W, 3/19/1968, L.L. Pechuman and Rittershausen	1968-03-19	Little Beaverkill Creek	stream					L. L. Pechuman | Rittershausen		41.8549	-74.7598	41.8549, -74.7598	1	10	509.8555908 m	500-600
PreservedSpecimen	CUIC				Plecoptera	Capniidae	Allocapnia	maria	Allocapnia maria Hanson, 1942	Hanson, 1942			0	2	0	0	0	0	2	adult	male								US	New York	Greene	W. of Spruceton	NY: Greene Co., Mink Hollow, W. of Spruceton, 3/31/1963, L.L. Pechuman	1963-03-31	Mink Hollow	stream					L. L. Pechuman		42.19225	-74.32955	42.19225, -74.32955	2	1000	536.6916504 m	500-600
PreservedSpecimen	CUIC				Plecoptera	Capniidae	Allocapnia	maria	Allocapnia maria Hanson, 1942	Hanson, 1942			2	1	0	0	0	0	3	adult	female | male								US	New York	Chemung	Rt. 13, 2.6 mi. N. Horseheads	NY: Chemung Co., N. B. Newton Creek, Rt. 13, 2.6 mi. N. Horseheads, 42.2326N-76.7629W, 3/14/1963, L.L. Pechuman	1963-03-14	North Branch Newton Creek	stream					L. L. Pechuman		42.2326	-76.7629	42.2326, -76.7629	1	10	368.4215393 m	300-400
PreservedSpecimen	CSUIC				Plecoptera	Capniidae	Allocapnia	maria	Allocapnia maria Hanson, 1942	Hanson, 1942			0	3	0	0	0	0	3	adult	male								US	New York	Oswego	Co. Rt. 17 Upstream of Reservoir	NY: Oswego Co., N. B. Salmon River, Co. Rt. 17 Upstream of Reservoir, 43.5874N-75.8478W, 3/31/2009, L. Myers	2009-03-31	North Branch Salmon River	river					Luke W. Myers	https://orcid.org/0000-0002-0775-0416	43.5874	-75.8478	43.5874, -75.8478	1	10	318.1807251 m	300-400
PreservedSpecimen	CUIC				Plecoptera	Capniidae	Allocapnia	maria	Allocapnia maria Hanson, 1942	Hanson, 1942			0	5	0	0	0	0	5	adult	male								US	New York	Sullivan	Fallsburgh	NY: Sullivan Co., Neversink River, Fallsburgh, 3/19/1968, L.L. Pechuman and Rittershausen	1968-03-19	Neversink River	river					L. L. Pechuman | Rittershausen		41.7312	-74.6044	41.7312, -74.6044	2	1000	352.4815979 m	300-400
PreservedSpecimen	CSUIC				Plecoptera	Capniidae	Allocapnia	maria	Allocapnia maria Hanson, 1942	Hanson, 1942			0	1	0	0	0	0	1	adult	male								US	New York	Albany	Jct. Rts. 85 and 443, New Scotland	NY: Albany Co., Onesquethaw Creek, Jct. Rts. 85 and 443, New Scotland, 42.5932N-73.9853W, 3/30/2009, L. Myers	2009-03-30	Onesquethaw Creek	stream					Luke W. Myers	https://orcid.org/0000-0002-0775-0416	42.5932	-73.9853	42.5932, -73.9853	1	10	282.1913452 m	200-300
PreservedSpecimen	CSUIC				Plecoptera	Capniidae	Allocapnia	maria	Allocapnia maria Hanson, 1942	Hanson, 1942			0	2	0	0	0	0	2	adult	male								US	New York	Oswego	Rt. 11, Sandy Creek	NY: Oswego Co., Sandy Creek, Rt. 11, Sandy Creek, 43.6448N-76.0864W, 3/14/2009, T. Mihuc	2009-03-14	Sandy Creek	stream					Timothy B. Mihuc	https://orcid.org/0009-0008-2157-7577	43.6448	-76.0864	43.6448, -76.0864	1	10	145.1455231 m	100-200
PreservedSpecimen	CUIC				Plecoptera	Capniidae	Allocapnia	maria	Allocapnia maria Hanson, 1942	Hanson, 1942			1	2	0	0	0	0	3	adult	female | male								US	New York	Greene	Lexington	NY: Greene Co., Schoharie Creek, Lexington, 3/31/1963, L.L. Pechuman	1963-03-31	Schoharie Creek	stream					L. L. Pechuman		42.2399	-74.3658	42.2399, -74.3658	2	1000	399.7862549 m	300-400
PreservedSpecimen	CSUIC				Plecoptera	Capniidae	Allocapnia	maria	Allocapnia maria Hanson, 1942	Hanson, 1942			0	2	0	0	0	0	2	adult	male								US	New York	Herkimer	Curtiss Rd., E. Diamond Hill	NY: Herkimer Co., Small Stream, Curtiss Rd., E. Diamond Hill, 43.1555N-74.8247W, 3/19/2009, L. Myers	2009-03-19	tributary Saranac River	stream					Luke W. Myers	https://orcid.org/0000-0002-0775-0416	43.1555	-74.8247	43.1555, -74.8247	1	10	386.2742615 m	300-400
PreservedSpecimen	CSUIC				Plecoptera	Capniidae	Allocapnia	maria	Allocapnia maria Hanson, 1942	Hanson, 1942			0	1	0	0	0	0	1	adult	male								US	New York	Montgomery	Rt. 161	NY: Montgomery Co., South Chuctanunda Creek, Rt. 161, 42.8977N-74.2339W, 3/8/2009, L. Myers	2009-03-08	South Chuctanunda Creek	stream					Luke W. Myers	https://orcid.org/0000-0002-0775-0416	42.8977	-74.2339	42.8977, -74.2339	1	10	161.5580597 m	100-200
PreservedSpecimen	CSUIC				Plecoptera	Capniidae	Allocapnia	maria	Allocapnia maria Hanson, 1942	Hanson, 1942			0	2	0	0	0	0	2	adult	male								US	New York	Jefferson	Rt. 11, Giddingsville	NY: Jefferson Co., South Sandy Creek, Rt. 11, Giddingsville, 43.7742N-76.0368W, 3/14/2009, T. Mihuc	2009-03-14	South Sandy Creek	stream					Timothy B. Mihuc	https://orcid.org/0009-0008-2157-7577	43.7742	-76.0368	43.7742, -76.0368	1	10	167.1767578 m	100-200
PreservedSpecimen	CUIC				Plecoptera	Capniidae	Allocapnia	maria	Allocapnia maria Hanson, 1942	Hanson, 1942			1	1	0	0	0	0	2	adult	female | male								US	New York	Sullivan	Debruce Rd. nr. Livingston Manor	NY: Sullivan Co., Sprague Brook, Debruce Rd. nr. Livingston Manor, 3/19/1968, L.L. Pechuman and Rittershausen	1968-03-19	Sprague Brook	stream					L. L. Pechuman | Rittershausen		41.9019	-74.7872	41.9019, -74.7872	2	1000	466.3061218 m	400-500
PreservedSpecimen	CSUIC				Plecoptera	Capniidae	Allocapnia	maria	Allocapnia maria Hanson, 1942	Hanson, 1942			0	1	0	0	0	0	1	adult	male								US	New York	Herkimer	Shells Bush Rd.,N. Herkimer	NY: Herkimer Co., West Canada Creek, Shells Bush Rd.,N. Herkimer, 43.0493N-74.984W, 3/19/2009, L. Myers	2009-03-19	West Canada Creek	stream					Luke W. Myers	https://orcid.org/0000-0002-0775-0416	43.0493	-74.984	43.0493, -74.984	1	10	126.17733 m	100-200
PreservedSpecimen	CUIC				Plecoptera	Capniidae	Allocapnia	maria	Allocapnia maria Hanson, 1942	Hanson, 1942			0	13	0	0	0	0	13	adult	male								US	New York	Sullivan	Debruce	NY: Sullivan Co., Willowemoc Creek, Debruce, 3/19/1968, L.L. Pechuman and Rittershausen	1968-03-19	Willowemoc Creek	stream					L. L. Pechuman | Rittershausen		41.9116	-74.7262	41.9116, -74.7262	2	1000	499.3897705 m	400-500
PreservedSpecimen	CUIC				Plecoptera	Capniidae	Allocapnia	maria	Allocapnia maria Hanson, 1942	Hanson, 1942			0	2	0	0	0	0	2	adult	male								US	New York	Sullivan	Willowemoc	NY: Sullivan Co., Willowemoc Creek, Willowemoc, 3/19/1968, L.L. Pechuman and Rittershausen	1968-03-19	Willowemoc Creek	stream					L. L. Pechuman | Rittershausen		41.9178	-74.6711	41.9178, -74.6711	2	1000	545.4745483 m	500-600
PreservedSpecimen	CSUIC				Plecoptera	Capniidae	Allocapnia	maria	Allocapnia maria Hanson, 1942	Hanson, 1942			0	2	0	0	0	0	2	adult	male								US	New York	Essex	Jct. Rts. 22 and 9N, Willsboro	NY: Essex Co., Boquet River, Jct. Rts. 22 and 9N, Willsboro, 44.3637N-73.3908W, 3/16/2012, L. Myers	2012-03-16	Boquet River	river					Luke W. Myers	https://orcid.org/0000-0002-0775-0416	44.3637	-73.3908	44.3637, -73.3908	1	10	44.8298111 m	0-100
PreservedSpecimen	LCRI				Plecoptera	Capniidae	Allocapnia	maria	Allocapnia maria Hanson, 1942	Hanson, 1942			5	0	0	0	0	0	5	adult	female								US	New York	Cattaraugus	ASP RT. 1 at Diehl Trail	NY: Cattaraugus Co., English Creek, ASP RT. 1 at Diehl Trail, 42.0153N-78.8232W, 3/11/12, L. Myers and B. C. Kondratieff	2012-03-11	English Creek	stream					Luke W. Myers | Boris C. Kondratieff	https://orcid.org/0000-0002-0775-0416 | https://orcid.org/0000-0002-6455-5481	42.0153	-78.8232	42.0153, -78.8232	1	10	464.521759 m	400-500
PreservedSpecimen	LCRI				Plecoptera	Capniidae	Allocapnia	maria	Allocapnia maria Hanson, 1942	Hanson, 1942			2	1	0	0	0	0	3	adult	female | male								US	New York	Essex	Bull Rock Road	NY: Essex Co., Trout Brook, Bull Rock Road, 43.8109N-73.4929W, 3/10/2012, L. Myers and B. C. Kondratieff	2012-03-10	Trout Brook	stream					Luke W. Myers | Boris C. Kondratieff	https://orcid.org/0000-0002-0775-0416 | https://orcid.org/0000-0002-6455-5481	43.8109	-73.4929	43.8109, -73.4929	1	10	136.8221741 m	100-200
PreservedSpecimen	CSUIC				Plecoptera	Capniidae	Allocapnia	maria	Allocapnia maria Hanson, 1942	Hanson, 1942			1	0	0	0	0	0	1	adult	female								US	New York	Otsego	Gulf Rd., S. Richfield	NY: Otsego Co., Hyder Creek, Gulf Rd., S. Richfield, 42.8275N-75.0256W, 3/10/2012, L. Myers and B. C. Kondratieff	2012-03-10	Hyder Creek	stream					Luke W. Myers | Boris C. Kondratieff	https://orcid.org/0000-0002-0775-0416 | https://orcid.org/0000-0002-6455-5481	42.8275	-75.0256	42.8275, -75.0256	1	10	398.0795593 m	300-400
PreservedSpecimen	LCRI				Plecoptera	Capniidae	Allocapnia	maria	Allocapnia maria Hanson, 1942	Hanson, 1942			0	1	0	0	0	0	1	adult	male								US	New York	Essex	Montcalm St. Ticonderoga	NY: Essex Co., LaChute River, Montcalm St. Ticonderoga, 44.8502N-73.4132W, 3/13/2020, L. Myers	2020-03-13	La Chute River	river					Luke W. Myers	https://orcid.org/0000-0002-0775-0416	44.8502	-73.4132	44.8502, -73.4132	1	10	41.64893341 m	0-100
PreservedSpecimen	LCRI				Plecoptera	Capniidae	Allocapnia	maria	Allocapnia maria Hanson, 1942	Hanson, 1942			1	0	0	0	0	0	1	adult	female								US	New York	Rensselaer	Jct. Rt. 22 and Water St. Hoosick Falls	NY: Rensselaer Co., Hoosic River, Jct. Rt. 22 and Water St. Hoosick Falls, 42.90181N-73.35123W, 4/4/2022, L. Myers and B. C. Kondratieff	2022-04-04	Hoosic River	river					Luke W. Myers | Boris C. Kondratieff	https://orcid.org/0000-0002-0775-0416 | https://orcid.org/0000-0002-6455-5481	42.90181	-73.35123	42.90181, -73.35123	1	10	132.3174133 m	100-200
PreservedSpecimen	CUIC		CUIC84887		Plecoptera	Capniidae	Allocapnia	maria	Allocapnia maria Hanson, 1942	Hanson, 1942			0	1	0	0	0	0	1	adult	male	Luke W. Myers	https://orcid.org/0000-0002-0775-0416	2023	Allocapnia maria				US	New York	Sullivan	Rte 55. near Grahmsville	#316 Chestnut Cr. @ Rte 55. near Grahmsville, Sullivan Co., New York, 19 March 1968, Pechuman & Rittershausen	1968-03-19	Chestnut Creek	stream					L. L. Pechuman | Rittershausen		41.84901	-74.53237	41.84901, -74.53237	2	1000	260 m	200-300
PreservedSpecimen	CUIC		CUIC84909		Plecoptera	Capniidae	Allocapnia	maria	Allocapnia maria Hanson, 1942	Hanson, 1942			0	9	0	0	0	0	9	adult	male	Luke W. Myers	https://orcid.org/0000-0002-0775-0416	2023	Allocapnia maria 9M, Det L. Myers 2023				US	New York	Sullivan	Rte 42. near Grahmsville	#315 Chestnut Cr. @ Rte. 42 Grahmsville, Sullivan Co., NY, 19 March 1968 Pechuman and Rittershausen	1968-03-19	Chestnut Creek	stream					L. L. Pechuman | Rittershausen		41.84495	-74.54464	41.84495, -74.54464	2	1000	275 m	200-300
PreservedSpecimen	CUIC		CUIC71370		Plecoptera	Capniidae	Allocapnia	maria	Allocapnia maria Hanson, 1942	Hanson, 1942			1	0	0	0	0	0	1	adult	female	Luke W. Myers	https://orcid.org/0000-0002-0775-0416	2023	Allocapnia maria				US	New York	Tioga	Rt. 17C e. of Owego,	NY: Tioga Co., Little Naticoke Cr., Rt. 17C e. of Owego, March 29, 1963, Lambert W. All #123	1963-03-29	Little Naticoke Creek	stream					Lambert W. All		42.09274	-76.21675	42.09274, -76.21675	2	1000	246 m	200-300
PreservedSpecimen	INHS		INHS Insect Collection 488513		Plecoptera	Capniidae	Allocapnia	maria	Allocapnia maria Hanson, 1942	Hanson, 1942			0	2	0	0	0	0	2	adult	male	R. Edward DeWalt	https://orcid.org/0000-0001-9985-9250	2009	Allocapnia maria, 2 M, Det. R. E. DeWalt, 2009				US	New York	Albany	0.8 km SSW Waterford	NY: Albany Co.; Mohawk R., 0.8 km SSW Waterford, 42.7833, -73.68007, 3/16/2009 B. Frank	2009-03-16	Mohawk River	river					B. Frank		42.78333	-73.68007	42.78333, -73.68007	1	10	7.069608688 m	0-100
PreservedSpecimen	INHS		INHS Insect Collection 551193		Plecoptera	Capniidae	Allocapnia	maria	Allocapnia maria Hanson, 1942	Hanson, 1942			5	8	0	0	0	0	13	adult	female | male	R. Edward DeWalt	https://orcid.org/0000-0001-9985-9250	2010	Allocapnia maria, 8M, 5F, Det. R. E. DeWalt, 2010				US	New York	Jefferson	Adams at Park St.	RED-2010-129, NY: Jefferson Co., Sandy Creek, Adams at Park St., 43.80727, -76.01958, 3/24/2010, R. E. DeWalt, M. Pessino	2010-03-24	Sandy Creek	stream					R. Edward DeWalt | Massimo Pessino	https://orcid.org/0000-0001-9985-9250	43.80727	-76.01958	43.80727, -76.01958	2	1000	178.5831146 m	100-200
PreservedSpecimen	INHS		INHS Insect Collection 659009		Plecoptera	Capniidae	Allocapnia	maria	Allocapnia maria Hanson, 1942	Hanson, 1942			1	0	0	0	0	0	1	adult	female	R. Edward DeWalt	https://orcid.org/0000-0001-9985-9250	2017	Allocapnia maria, F, Det. DeWalt, 2017				US	New York	Chautauqua	3.1 km E Westfield at Plank Rd.	NY, Chautauqua Co., Spring Creek, 3.1 km E Westfield at Plank Rd., 42.34694, -79.38389, 3/18/2016, RED-[2]016-016, R. E. DeWalt	2016-03-18	Spring Creek	stream					R. Edward DeWalt	https://orcid.org/0000-0001-9985-9250	42.34694	-79.38389	42.34694, -79.38389	1	10	401.1799927 m	400-500
PreservedSpecimen	INHS		INHS Insect Collection 659014		Plecoptera	Capniidae	Allocapnia	maria	Allocapnia maria Hanson, 1942	Hanson, 1942			1	0	0	0	0	0	1	adult	female	R. Edward DeWalt	https://orcid.org/0000-0001-9985-9250	2017	Allocapnia maria, F, Det. DeWalt, 2017				US	New York	Chautauqua	Shumla along Burnham Rd.	NY, Chautauqua Co., trib. Canadaway Cr., 42.38334, -79.29659, 3/18/2016, R. E. DeWalt, RED-2016-018	2016-03-18	tributary Canadaway Creek	stream					R. Edward DeWalt	https://orcid.org/0000-0001-9985-9250	42.38334	-79.29659	42.38334, -79.29659	1	10	323.1251221 m	300-400
PreservedSpecimen	INHS		INHS Insect Collection 659159		Plecoptera	Capniidae	Allocapnia	maria	Allocapnia maria Hanson, 1942	Hanson, 1942			6	0	0	0	0	0	6	adult	female	R. Edward DeWalt	https://orcid.org/0000-0001-9985-9250	2017	Allocapnia maria, 6F Det. DeWalt, 2017				US	New York	Chautauqua	6 km N Sherman at Putnam Rd.	US, NY, Chautauqua Co., Chautauqua Cr., 6 km N Sherman at Putman Rd., 42.20986, -79.60756, 3/24/2016, R. E. DeWalt, RED-2016-049	2016-03-24	Chautauqua Creek	stream					R. Edward DeWalt	https://orcid.org/0000-0001-9985-9250	42.20986	-79.60756	42.20986, -79.60756	1	10	458.2476807 m	400-500
PreservedSpecimen	INHS		INHS Plecoptera 9488		Plecoptera	Capniidae	Allocapnia	minima	Allocapnia minima (Barnston, 1848)	(Barnston, 1848)			3	0	0	0	0	0	3	adult	female	R. Edward DeWalt	https://orcid.org/0000-0001-9985-9250	2022	Allocapnia minima, 3 F, Det. R. E. DeWalt, 2022 | Paratype Capnella incisura, P.W. Claassen	examine			US	New York	Tompkins	Ithaca	Ithaca, N.Y. III-15-07	1907-03-15									42.44056	-76.49694	42.44056, -76.49694	3	10000	124.9744339 m	100-200
PreservedSpecimen	INHS		INHS Plecoptera 9489		Plecoptera	Capniidae	Allocapnia	minima	Allocapnia minima (Barnston, 1848)	(Barnston, 1848)			0	3	0	0	0	0	3	adult	male	R. Edward DeWalt	https://orcid.org/0000-0001-9985-9250	2022	Allocapnia minima, 3 M, Det. R. E. DeWalt, 2022 | Paratype Capnella incisura, P. W. Claassen, No. 2040	examine			US	New York	Tompkins	Ithaca	Ithaca, N.Y. 9 Mar. 07	1907-03-09									42.44056	-76.49694	42.44056, -76.49694	3	10000	124.9744339 m	100-200
PreservedSpecimen	INHS		INHS Plecoptera 9491		Plecoptera	Capniidae	Allocapnia	minima	Allocapnia minima (Barnston, 1848)	(Barnston, 1848)			0	8	0	0	0	0	8	adult	male	R. Edward DeWalt	https://orcid.org/0000-0001-9985-9250	2022	Allocapnia minima, 8 M, Det. R. E. DeWalt, 2022 | Paratype Capnella incisura, P.W. Claassen	examine			US	New York	Tompkins	Ithaca	Ithaca, N.Y. III-15-1907 Paratype males	1907-03-15									42.44056	-76.49694	42.44056, -76.49694	3	10000	124.9744339 m	100-200
PreservedSpecimen	INHS		INHS Plecoptera 9490		Plecoptera	Capniidae	Allocapnia	minima	Allocapnia minima (Barnston, 1848)	(Barnston, 1848)			0	2	0	0	0	0	2	adult	male	R. Edward DeWalt	https://orcid.org/0000-0001-9985-9250	2022	Allocapnia minima 2 M, Det. R. E. DeWalt, 2022 | Paratype 2 males, Capnella incisura, P. W. Claassen	examine			US	New York	Tompkins	Ithaca	Ithaca, N.Y. 9 March 1907	1907-03-09									42.44056	-76.49694	42.44056, -76.49694	3	10000	124.9744339 m	100-200
PreservedSpecimen	CUIC		CUIC84884		Plecoptera	Capniidae	Allocapnia	minima	Allocapnia minima (Barnston, 1848)	(Barnston, 1848)			0	3	0	0	0	0	3	adult	male	Luke W. Myers	https://orcid.org/0000-0002-0775-0416	2023	Allocapnia minima				US	New York	Tompkins	Ithaca	Ithaca NY, February 27,1919	1919-02-27									42.44056	-76.49694	42.44056, -76.49694	3	10000	124.9744339 m	100-200
PreservedSpecimen	LCRI				Plecoptera	Capniidae	Allocapnia	minima	Allocapnia minima (Barnston, 1848)	(Barnston, 1848)			0	0	0	0	1	0	1	immature									US	New York	Clinton	Cold Brook off Ruel Rd.	NY: Clinton Co., 1st order trib to Cold Brook off Ruel Rd., 44.6155N-73.9195W, 3/17/2006, L. Myers	2006-03-17	tributary Cold Brook	stream					Luke W. Myers	https://orcid.org/0000-0002-0775-0416	44.6155	-73.9195	44.6155, -73.9195	1	10	476.8504639 m	400-500
PreservedSpecimen	CSUIC				Plecoptera	Capniidae	Allocapnia	minima	Allocapnia minima (Barnston, 1848)	(Barnston, 1848)			3	0	0	0	0	0	3	adult	female								US	New York	Franklin	Forest Home Rd.	NY: Franklin Co., 1st Order trib to Fish Creek, Forest Home Rd., 44.3337666666667N-74.2212666666667W, 4/17/2005, L. Myers	2005-04-17	tributary Fish Creek	stream					Luke W. Myers	https://orcid.org/0000-0002-0775-0416	44.33376667	-74.22126667	44.33376667, -74.22126667	1	10	547.6189575 m	500-600
PreservedSpecimen	CSUIC				Plecoptera	Capniidae	Allocapnia	minima	Allocapnia minima (Barnston, 1848)	(Barnston, 1848)			3	28	0	0	0	0	31	adult	female | male								US	New York	Franklin	Rt. 3	NY: Franklin Co., Alder Brook, Rt. 3, 44.5721166666667N-73.9429W, 3/13/2007, L. Myers and T. Mihuc	2007-03-13	Alder Brook	stream					Luke W. Myers | Timothy B. Mihuc	https://orcid.org/0000-0002-0775-0416 | https://orcid.org/0009-0008-2157-7577	44.57211667	-73.9429	44.57211667, -73.9429	1	10	363.3598328 m	300-400
PreservedSpecimen	LCRI				Plecoptera	Capniidae	Allocapnia	minima	Allocapnia minima (Barnston, 1848)	(Barnston, 1848)			0	7	0	0	0	0	7	adult	male								US	New York	Franklin	Rt. 3	NY: Franklin Co., Alder Brook, Rt. 3, 44.5721166666667N-73.9429W, 3/12/2006, L. Myers	2006-03-12	Alder Brook	stream					Luke W. Myers	https://orcid.org/0000-0002-0775-0416	44.57211667	-73.9429	44.57211667, -73.9429	1	10	363.3598328 m	300-400
PreservedSpecimen	CSUIC				Plecoptera	Capniidae	Allocapnia	minima	Allocapnia minima (Barnston, 1848)	(Barnston, 1848)			3	6	0	0	0	0	9	adult	female | male								US	New York	Franklin	Rt. 3	NY: Franklin Co., Alder Brook, Rt. 3, 44.5721166666667N-73.9429W, 3/18/2008, T. Mihuc and R. Mowrey	2008-03-18	Alder Brook	stream					Timothy B. Mihuc | R. Mowrey	https://orcid.org/0009-0008-2157-7577	44.57211667	-73.9429	44.57211667, -73.9429	1	10	363.3598328 m	300-400
PreservedSpecimen	CSUIC				Plecoptera	Capniidae	Allocapnia	minima	Allocapnia minima (Barnston, 1848)	(Barnston, 1848)			4	14	0	0	0	0	18	adult	female | male								US	New York	Essex	Dugway Rd. and Rt. 9N	NY: Essex Co., Ausable River, Dugway Rd. and Rt. 9N, 44.4639166666667N-73.5753333333333W, 3/12/2007, L. Myers and J. Myers	2007-03-12	Ausable River	river					Luke W. Myers | J. Myers	https://orcid.org/0000-0002-0775-0416	44.46391667	-73.57533333	44.46391667, -73.57533333	1	10	142.498703 m	100-200
PreservedSpecimen	LCRI				Plecoptera	Capniidae	Allocapnia	minima	Allocapnia minima (Barnston, 1848)	(Barnston, 1848)			0	0	6	0	1	0	7	adult | immature									US	New York	Lewis			2012-03-12	Balsam Creek	stream	beating sheet				Timothy B. Mihuc	https://orcid.org/0009-0008-2157-7577	43.9525	-75.33972	43.9525, -75.33972	1	10	305.0949402 m	300-400
PreservedSpecimen	LCRI				Plecoptera	Capniidae	Allocapnia	minima	Allocapnia minima (Barnston, 1848)	(Barnston, 1848)			0	0	6	0	1	1	8	adult | immature | exuvia									US	New York	Lewis			2012-03-12	Balsam Creek	stream	beating sheet				Timothy B. Mihuc	https://orcid.org/0009-0008-2157-7577	43.9525	-75.33972	43.9525, -75.33972	1	10	305.0949402 m	300-400
PreservedSpecimen	NYSM				Plecoptera	Capniidae	Allocapnia	minima	Allocapnia minima (Barnston, 1848)	(Barnston, 1848)			1	96	0	0	0	0	97	adult	female | male								US	New York	Warren	.5 miles West of Warrensburg	NY: Warren Co., Big Brook, .5 miles West of Warrensburg, 43.4832N-73.7855W, 3/10/1977, T.L. McCabe	1977-03-10	Big Brook	stream					T. L. McCabe		43.4832	-73.7855	43.4832, -73.7855	1	10	204.10466 m	200-300
PreservedSpecimen	NYSM				Plecoptera	Capniidae	Allocapnia	minima	Allocapnia minima (Barnston, 1848)	(Barnston, 1848)			16	7	0	0	0	0	23	adult	female | male								US	New York	Essex	Rt. 22, Willsboro	NY: Essex Co., Boquet River, Rt. 22, Willsboro, 44.3642N-73.3904W, 3/16/2009, L. Myers and C. Binggeli	2009-03-16	Boquet River	river					Luke W. Myers | C. Binggeli	https://orcid.org/0000-0002-0775-0416	44.3642	-73.3904	44.3642, -73.3904	1	10	48.51449966 m	0-100
PreservedSpecimen	CSUIC				Plecoptera	Capniidae	Allocapnia	minima	Allocapnia minima (Barnston, 1848)	(Barnston, 1848)			2	14	0	0	0	0	16	adult	female | male								US	New York	Fulton	Rt. 30	NY: Fulton Co., Bunn Cr., Rt. 30, 43.0594166666667N-74.2240333333333W, 3/11/2007, L. Myers and J. Myers	2007-03-11	Bunn Creek	stream					Luke W. Myers | J. Myers	https://orcid.org/0000-0002-0775-0416	43.05941667	-74.22403333	43.05941667, -74.22403333	1	10	236.9646454 m	200-300
PreservedSpecimen	CSUIC				Plecoptera	Capniidae	Allocapnia	minima	Allocapnia minima (Barnston, 1848)	(Barnston, 1848)			1	0	0	0	0	0	1	adult	female								US	New York	Hamilton	Cedar River Rd. nr. Indian Lake	NY: Hamilton Co., Cedar River, Cedar River Rd. nr. Indian Lake, 43.7828833333333N-74.3225333333333W, 5/12/2008, L. Myers	2008-05-12	Cedar River	river					Luke W. Myers	https://orcid.org/0000-0002-0775-0416	43.78288333	-74.32253333	43.78288333, -74.32253333	1	10	513.8378296 m	500-600
PreservedSpecimen	CSUIC				Plecoptera	Capniidae	Allocapnia	minima	Allocapnia minima (Barnston, 1848)	(Barnston, 1848)			2	0	0	0	0	0	2	adult	female								US	New York	Hamilton	Cedar River Rd. nr. Indian Lake	NY: Hamilton Co., Cedar River, Cedar River Rd. nr. Indian Lake, 43.7828833333333N-74.3225333333333W, 5/2/2008, L. Myers and R. Mowrey	2008-05-02	Cedar River	river					Luke W. Myers | R. Mowrey	https://orcid.org/0000-0002-0775-0416	43.78288333	-74.32253333	43.78288333, -74.32253333	1	10	513.8378296 m	500-600
PreservedSpecimen	CSUIC				Plecoptera	Capniidae	Allocapnia	minima	Allocapnia minima (Barnston, 1848)	(Barnston, 1848)			5	20	0	0	0	0	25	adult	female | male								US	New York	Oneida	Rt. 69, SE Camden	NY: Oneida Co., Cobb Brook, Rt. 69, SE Camden, 43.3303N-75.7249W, 3/19/2009, L. Myers	2009-03-19	Cobb Brook	stream					Luke W. Myers	https://orcid.org/0000-0002-0775-0416	43.3303	-75.7249	43.3303, -75.7249	1	10	147.8068237 m	100-200
PreservedSpecimen	NYSM	NYSMDNA			Plecoptera	Capniidae	Allocapnia	minima	Allocapnia minima (Barnston, 1848)	(Barnston, 1848)			3	10	0	0	0	0	13	adult	female | male								US	New York	St. Lawrence	Rt. 56 at 1- lane bridge	NY: St. Lawrence Co., Cold Brook, Rt. 56 at 1- lane bridge, 44.493N-74.8699W, 3/19/2008, T. Mihuc and R. Mowrey	2008-03-19	Cold Brook	stream					Timothy B. Mihuc | R. Mowrey	https://orcid.org/0009-0008-2157-7577	44.493	-74.8699	44.493, -74.8699	1	10	303.004303 m	300-400
PreservedSpecimen	LCRI				Plecoptera	Capniidae	Allocapnia	minima	Allocapnia minima (Barnston, 1848)	(Barnston, 1848)			0	2	0	0	0	0	2	adult	male								US	New York	Clinton	Standish Rd. High Banks	NY: Clinton Co., Cold Brook, Standish Rd. High Banks, 44.6191333333333N-73.9031833333333W, 3/12/2007, L. Myers	2007-03-12	Cold Brook	stream					Luke W. Myers	https://orcid.org/0000-0002-0775-0416	44.61913333	-73.90318333	44.61913333, -73.90318333	1	10	420.5776367 m	400-500
PreservedSpecimen	NYSM				Plecoptera	Capniidae	Allocapnia	minima	Allocapnia minima (Barnston, 1848)	(Barnston, 1848)			1	0	0	0	0	0	1	adult	female								US	New York	Clinton	Standish Rd. High Banks	NY: Clinton Co., Cold Brook, Standish Rd. High Banks, 44.6191333333333N-73.9031833333333W, 3/17/2009, J. Mihuc	2009-03-17	Cold Brook	stream					J. Mihuc		44.61913333	-73.90318333	44.61913333, -73.90318333	1	10	420.5776367 m	400-500
PreservedSpecimen	CSUIC				Plecoptera	Capniidae	Allocapnia	minima	Allocapnia minima (Barnston, 1848)	(Barnston, 1848)			43	172	0	0	0	0	215	adult	female | male								US	New York	Clinton		NY: Clinton Co., Confluence of N. and S. Branch Saranac River, 44.5962N-73.83845W, 3/12/2006, L. Myers	2006-03-12	confluence North and South Branch Saranac River	stream					Luke W. Myers	https://orcid.org/0000-0002-0775-0416	44.5962	-73.83845	44.5962, -73.83845	1	10	337.3103027 m	300-400
PreservedSpecimen	CSUIC				Plecoptera	Capniidae	Allocapnia	minima	Allocapnia minima (Barnston, 1848)	(Barnston, 1848)			0	4	0	0	0	0	4	adult	male								US	New York	Clinton	7.5 km WNW Chazy at NY-191 (Miner Farm Rd.)	NY: Clinton Co., Corbeau Creek, Miner Farm Rd., 44.903N-73.5302W, 3/16/2010, L. Myers	2010-03-16	Corbeau Creek	stream					Luke W. Myers	https://orcid.org/0000-0002-0775-0416	44.903	-73.5302	44.903, -73.5302	1	10	82.79156494 m	0-100
PreservedSpecimen	NYSM				Plecoptera	Capniidae	Allocapnia	minima	Allocapnia minima (Barnston, 1848)	(Barnston, 1848)			2	6	0	0	0	0	8	adult	female | male								US	New York	Essex	Rt. 22, Wadhams	NY: Essex Co., Crooked Brook, Rt. 22, Wadhams, 44.2314N-73.4539W, 3/16/2009, L. Myers and C. Binggeli	2009-03-16	Crooked Brook	stream					Luke W. Myers | C. Binggeli	https://orcid.org/0000-0002-0775-0416	44.2314	-73.4539	44.2314, -73.4539	1	10	87.07176971 m	0-100
PreservedSpecimen	CSUIC				Plecoptera	Capniidae	Allocapnia	minima	Allocapnia minima (Barnston, 1848)	(Barnston, 1848)			7	8	0	0	0	0	15	adult	female | male								US	New York	St. Lawrence	Rt. 11	NY: St. Lawrence Co., Deer River, Rt. 11, 44.7757N-74.6488W, 3/14/2009, T. Mihuc	2009-03-14	Deer River	river					Timothy B. Mihuc	https://orcid.org/0009-0008-2157-7577	44.7757	-74.6488	44.7757, -74.6488	1	10	129.6444397 m	100-200
PreservedSpecimen	CSUIC				Plecoptera	Capniidae	Allocapnia	minima	Allocapnia minima (Barnston, 1848)	(Barnston, 1848)			15	22	0	0	0	0	37	adult	female | male								US	New York	St. Lawrence	Rt. 11b	NY: St. Lawrence Co., Deer River, Rt. 11b, 44.7273N-74.6138W, 3/19/2008, T. Mihuc and R. Mowrey	2008-03-19	Deer River	river					Timothy B. Mihuc | R. Mowrey	https://orcid.org/0009-0008-2157-7577	44.7273	-74.6138	44.7273, -74.6138	1	10	225.0247192 m	200-300
PreservedSpecimen	CSUIC				Plecoptera	Capniidae	Allocapnia	minima	Allocapnia minima (Barnston, 1848)	(Barnston, 1848)			3	0	0	0	0	0	3	adult	female								US	New York	Lewis	Rt. 177	NY: Lewis Co., Deer River, Rt. 177, 43.7973N-75.7471W, 4/23/2008, L. Myers	2008-04-23	Deer River	river					Luke W. Myers	https://orcid.org/0000-0002-0775-0416	43.7973	-75.7471	43.7973, -75.7471	1	10	462.6837463 m	400-500
PreservedSpecimen	LCRI				Plecoptera	Capniidae	Allocapnia	minima	Allocapnia minima (Barnston, 1848)	(Barnston, 1848)			12	4	0	0	0	0	16	adult	female | male								US	New York	Franklin	Rt. 11B W. Bangor	NY: Franklin Co., Develin Brook, Rt. 11B W. Bangor, 44.8003N-74.4454W, 3/18/2008, T. Mihuc and R. Mowrey	2008-03-18	Develin Brook	stream					Timothy B. Mihuc | R. Mowrey	https://orcid.org/0009-0008-2157-7577	44.8003	-74.4454	44.8003, -74.4454	1	10	219.076004 m	200-300
PreservedSpecimen		CCDNA			Plecoptera	Capniidae	Allocapnia	minima	Allocapnia minima (Barnston, 1848)	(Barnston, 1848)			0	7	0	0	0	0	7	adult	male								US	New York	Franklin	Rt. 11B W. Bangor	NY: Franklin Co., Develin Brook, Rt. 11B W. Bangor, 44.8003N-74.4454W, 3/18/2008, T. Mihuc and R. Mowrey	2008-03-18	Develin Brook	stream					Timothy B. Mihuc | R. Mowrey	https://orcid.org/0009-0008-2157-7577	44.8003	-74.4454	44.8003, -74.4454	1	10	219.076004 m	200-300
PreservedSpecimen	NYSM	NYSMDNA			Plecoptera	Capniidae	Allocapnia	minima	Allocapnia minima (Barnston, 1848)	(Barnston, 1848)			0	7	0	0	0	0	7	adult	male								US	New York	Franklin	Rt. 11B W. Bangor	NY: Franklin Co., Develin Brook, Rt. 11B W. Bangor, 44.8003N-74.4454W, 3/18/2008, T. Mihuc and R. Mowrey	2008-03-18	Develin Brook	stream					Timothy B. Mihuc | R. Mowrey	https://orcid.org/0009-0008-2157-7577	44.8003	-74.4454	44.8003, -74.4454	1	10	219.076004 m	200-300
PreservedSpecimen	CSUIC				Plecoptera	Capniidae	Allocapnia	minima	Allocapnia minima (Barnston, 1848)	(Barnston, 1848)			2	0	0	0	0	0	2	adult	female								US	New York	Essex	Aundrus Rd. Upper Jay	NY: Essex Co., E. B. Ausable River, Aundrus Rd. Upper Jay, 44.3138666666667N-73.7856W, 4/18/2008, L. Myers and R. Mowrey	2008-04-18	East Branch Ausable River	river					Luke W. Myers | R. Mowrey	https://orcid.org/0000-0002-0775-0416	44.31386667	-73.7856	44.31386667, -73.7856	1	10	217.8508148 m	200-300
PreservedSpecimen	CSUIC				Plecoptera	Capniidae	Allocapnia	minima	Allocapnia minima (Barnston, 1848)	(Barnston, 1848)			1	3	0	0	0	0	4	adult	female | male								US	New York	Essex	Lacy Rd., N. of Keene	NY: Essex Co., E. B. Ausable River, Lacy Rd., N. of Keene, 44.2795N-73.7908W, 3/17/2010, L. Myers	2010-03-17	East Branch Ausable River	river					Luke W. Myers	https://orcid.org/0000-0002-0775-0416	44.2795	-73.7908	44.2795, -73.7908	1	10	240.118454 m	200-300
PreservedSpecimen	CSUIC				Plecoptera	Capniidae	Allocapnia	minima	Allocapnia minima (Barnston, 1848)	(Barnston, 1848)			1	0	0	0	0	0	1	adult	female								US	New York	Clinton	at True Brook Rd.	NY: Clinton Co., E. B. Cold Brook at True Brook Rd., 44.6249N-73.9109W, 4/19/2007, J. Mihuc	2007-04-19	East Branch Cold Brook	stream					J. Mihuc		44.6249	-73.9109	44.6249, -73.9109	1	10	445.4612122 m	400-500
PreservedSpecimen	NYSM				Plecoptera	Capniidae	Allocapnia	minima	Allocapnia minima (Barnston, 1848)	(Barnston, 1848)			0	1	0	0	0	0	1	adult	male								US	New York	Franklin	CR-4, Fort Covington Center	NY: Franklin Co., E.B. Deer Creek, CR-4, Fort Covington Center, 44.9478N-74.4637W, 3/17/2009, L. Myers and T. Mihuc	2009-03-17	East Branch Deer Creek	stream					Luke W. Myers | Timothy B. Mihuc	https://orcid.org/0000-0002-0775-0416 | https://orcid.org/0009-0008-2157-7577	44.9478	-74.4637	44.9478, -74.4637	1	10	59.90394592 m	0-100
PreservedSpecimen	CSUIC				Plecoptera	Capniidae	Allocapnia	minima	Allocapnia minima (Barnston, 1848)	(Barnston, 1848)			1	7	0	0	0	0	8	adult	female | male								US	New York	Lewis	Osceola Rd., Lewis	NY: Lewis Co., East Branch Fish Creek, Osceola Rd., Lewis, 43.4621N-75.5959W, 3/31/2009, L. Myers	2009-03-31	East Branch Fish Creek	stream					Luke W. Myers	https://orcid.org/0000-0002-0775-0416	43.4621	-75.5959	43.4621, -75.5959	1	10	406.0695496 m	400-500
PreservedSpecimen	NYSM				Plecoptera	Capniidae	Allocapnia	minima	Allocapnia minima (Barnston, 1848)	(Barnston, 1848)			4	0	0	0	0	0	4	adult	female								US	New York	Lewis	CR-45, Osceola	NY: Lewis Co., East Branch Salmon River, CR-45, Osceola, 43.498N-75.7225W, 4/16/2009, L. Myers	2009-04-16	East Branch Salmon River	river					Luke W. Myers	https://orcid.org/0000-0002-0775-0416	43.498	-75.7225	43.498, -75.7225	1	10	312.6930542 m	300-400
PreservedSpecimen	NYSM				Plecoptera	Capniidae	Allocapnia	minima	Allocapnia minima (Barnston, 1848)	(Barnston, 1848)			24	9	0	0	0	0	33	adult	female | male								US	New York	Essex	Dugway Rd., Clintonville	NY: Essex Co., Gay Brook, Dugway Rd., Clintonville, 44.4678N-73.5636W, 3/15/2010, T. Mihuc	2010-03-15	Gay Brook	stream					Timothy B. Mihuc	https://orcid.org/0009-0008-2157-7577	44.4678	-73.5636	44.4678, -73.5636	1	10	137.6498718 m	100-200
PreservedSpecimen	CSUIC				Plecoptera	Capniidae	Allocapnia	minima	Allocapnia minima (Barnston, 1848)	(Barnston, 1848)			4	14	0	0	0	0	18	adult	female | male								US	New York	St. Lawrence	Rt. 11, Canton	NY: St. Lawrence Co., Grasse River, Rt. 11, Canton, 44.5949N-75.1727W, 3/14/2009, T. Mihuc	2009-03-14	Grass River	river					Timothy B. Mihuc	https://orcid.org/0009-0008-2157-7577	44.5949	-75.1727	44.5949, -75.1727	1	10	105.4175873 m	100-200
PreservedSpecimen	LCRI				Plecoptera	Capniidae	Allocapnia	minima	Allocapnia minima (Barnston, 1848)	(Barnston, 1848)			2	7	0	0	0	0	9	adult	female | male								US	New York	St. Lawrence	Rt. 11, Canton	NY: St. Lawrence Co., Grasse River, Rt. 11, Canton, 44.5949N-75.1727W, 3/12/2012, T. Shearman	2012-03-12	Grass River	river					T. Shearman		44.5949	-75.1727	44.5949, -75.1727	1	10	105.4175873 m	100-200
PreservedSpecimen	CSUIC				Plecoptera	Capniidae	Allocapnia	minima	Allocapnia minima (Barnston, 1848)	(Barnston, 1848)			3	18	0	0	0	0	21	adult	female | male								US	New York	Clinton	Angelville Rd., Champlain	NY: Clinton Co., Great Chazy River, Angelville Rd., Champlain, 44.9374N-73.5376W, 3/16/2010, L. Myers	2010-03-16	Great Chazy River	river					Luke W. Myers	https://orcid.org/0000-0002-0775-0416	44.9374	-73.5376	44.9374, -73.5376	1	10	66.78743744 m	0-100
PreservedSpecimen	CSUIC				Plecoptera	Capniidae	Allocapnia	minima	Allocapnia minima (Barnston, 1848)	(Barnston, 1848)			2	4	0	0	1	0	7	adult | immature	female | male								US	New York	St. Lawrence	CR-49, N. Hopkinton	NY: St. Lawrence Co., Hopkinton Brook, CR-49, N. Hopkinton, 44.6973N-74.7069W, 3/17/2009, L. Myers and T. Mihuc	2009-03-17	Hopkinton Brook	stream					Luke W. Myers | Timothy B. Mihuc	https://orcid.org/0000-0002-0775-0416 | https://orcid.org/0009-0008-2157-7577	44.6973	-74.7069	44.6973, -74.7069	1	10	213.4837341 m	200-300
PreservedSpecimen	CSUIC				Plecoptera	Capniidae	Allocapnia	minima	Allocapnia minima (Barnston, 1848)	(Barnston, 1848)			0	0	0	0	15	0	15	immature									US	New York	Hamilton	at Gooley Club	NY: Hamilton Co., Hudson River at Gooley Club, 43.82255N-74.1932166666667W, 3/14/2006, L. Myers	2006-03-14	Hudson River	river					Luke W. Myers	https://orcid.org/0000-0002-0775-0416	43.82255	-74.19321667	43.82255, -74.19321667	1	10	428.6445313 m	400-500
PreservedSpecimen	CSUIC				Plecoptera	Capniidae	Allocapnia	minima	Allocapnia minima (Barnston, 1848)	(Barnston, 1848)			24	38	0	0	0	0	62	adult	female | male								US	New York	Hamilton	at Gooley Club	NY: Hamilton Co., Hudson River at Gooley Club, 43.82255N-74.1932166666667W, 3/14/2006,	2006-03-14	Hudson River	river							43.82255	-74.19321667	43.82255, -74.19321667	1	10	428.6445313 m	400-500
PreservedSpecimen	CSUIC				Plecoptera	Capniidae	Allocapnia	minima	Allocapnia minima (Barnston, 1848)	(Barnston, 1848)			17	17	0	0	0	0	34	adult	female | male								US	New York	Hamilton	Rt. 28 nr. Siamese Ponds Wilderness Area	NY: Hamilton Co., Hudson River, Rt. 28 nr. Siamese Ponds Wilderness Area, 43.7441666666667N-74.058W, 3/11/2007, L. Myers and J. Myers	2007-03-11	Hudson River	river					Luke W. Myers | J. Myers	https://orcid.org/0000-0002-0775-0416	43.74416667	-74.058	43.74416667, -74.058	1	10	325.8850708 m	300-400
PreservedSpecimen	CSUIC				Plecoptera	Capniidae	Allocapnia	minima	Allocapnia minima (Barnston, 1848)	(Barnston, 1848)			9	5	0	0	0	0	14	adult	female | male								US	New York	Warren	Jct. Rt. 30 and Glen Athol Rd.	NY: Warren Co., Hudson River, Jct. Rt. 30 and Glen Athol Rd., 43.5828333333333N-73.8608666666667W, 3/11/2007, L. Myers and J. Myers	2007-03-11	Hudson River	river					Luke W. Myers | J. Myers	https://orcid.org/0000-0002-0775-0416	43.58283333	-73.86086667	43.58283333, -73.86086667	1	10	226.6799774 m	200-300
PreservedSpecimen	CSUIC				Plecoptera	Capniidae	Allocapnia	minima	Allocapnia minima (Barnston, 1848)	(Barnston, 1848)			1	8	0	0	0	0	9	adult	female | male								US	New York	Warren	Rt. 8, Riparius	NY: Warren Co., Hudson River, Rt. 8, Riparius, 43.6616N-73.8977W, 3/27/2009, L. Myers	2009-03-27	Hudson River	river					Luke W. Myers	https://orcid.org/0000-0002-0775-0416	43.6616	-73.8977	43.6616, -73.8977	1	10	262.1168823 m	200-300
PreservedSpecimen	NYSM				Plecoptera	Capniidae	Allocapnia	minima	Allocapnia minima (Barnston, 1848)	(Barnston, 1848)			2	1	0	0	0	0	3	adult	female | male								US	New York	Essex	Rt. 9N Keene Valley	NY: Essex Co., Johns Brook, Rt. 9N Keene Valley, 44.19485N-73.7864833333333W, 3/12/2007, L. Myers and J. Myers	2007-03-12	Johns Brook	stream					Luke W. Myers | J. Myers	https://orcid.org/0000-0002-0775-0416	44.19485	-73.78648333	44.19485, -73.78648333	1	10	308.9058228 m	300-400
PreservedSpecimen	NYSM				Plecoptera	Capniidae	Allocapnia	minima	Allocapnia minima (Barnston, 1848)	(Barnston, 1848)			1	9	0	0	0	0	10	adult	female | male								US	New York	Franklin	Rt. 458	NY: Franklin Co., Lake Ozonia Outlet, Rt. 458, 44.6747N-74.6021W, 3/17/2009, L. Myers and T. Mihuc	2009-03-17	Lake Ozonia Outlet	stream					Luke W. Myers | Timothy B. Mihuc	https://orcid.org/0000-0002-0775-0416 | https://orcid.org/0009-0008-2157-7577	44.6747	-74.6021	44.6747, -74.6021	1	10	310.7254639 m	300-400
PreservedSpecimen	CSUIC				Plecoptera	Capniidae	Allocapnia	minima	Allocapnia minima (Barnston, 1848)	(Barnston, 1848)			0	2	0	0	0	0	2	adult	male								US	New York	Oneida	Hillside Rd., off Rt. 46	NY: Oneida Co., Lansing Kill, Hillside Rd., off Rt. 46, 43.3587N-75.3878W, 3/18/2009, L. Myers	2009-03-18	Lansing Kill	river					Luke W. Myers	https://orcid.org/0000-0002-0775-0416	43.3587	-75.3878	43.3587, -75.3878	1	10	199.8914032 m	100-200
PreservedSpecimen	CSUIC				Plecoptera	Capniidae	Allocapnia	minima	Allocapnia minima (Barnston, 1848)	(Barnston, 1848)			2	1	0	0	0	0	3	adult	female | male								US	New York	Clinton	Rt. 22 Peru	NY: Clinton Co., Little Ausable River, Rt. 22 Peru, 44.597N-73.5107W, 3/28/2008, T. Mihuc and R. Mowrey	2008-03-28	Little Ausable River	river					Timothy B. Mihuc | R. Mowrey	https://orcid.org/0009-0008-2157-7577	44.597	-73.5107	44.597, -73.5107	1	10	91.36619568 m	0-100
PreservedSpecimen	NYSM				Plecoptera	Capniidae	Allocapnia	minima	Allocapnia minima (Barnston, 1848)	(Barnston, 1848)			1	1	0	0	0	0	2	adult	female | male								US	New York	Essex	Haselton Rd.	NY: Essex Co., Little Black Brook, Haselton Rd., 44.4264333333333N-73.7548166666667W, 3/12/2007, L. Myers and J. Myers	2007-03-12	Little Black Brook	stream					Luke W. Myers | J. Myers	https://orcid.org/0000-0002-0775-0416	44.42643333	-73.75481667	44.42643333, -73.75481667	1	10	248.1709595 m	200-300
PreservedSpecimen	CSUIC				Plecoptera	Capniidae	Allocapnia	minima	Allocapnia minima (Barnston, 1848)	(Barnston, 1848)			1	1	0	0	0	0	2	adult	female | male								US	New York	Clinton	Rt. 22. W. Chazy	NY: Clinton Co., Little Chazy River, Rt. 22. W. Chazy, 44.8225N-73.5088833333333W, 3/14/2007, L. Myers	2007-03-14	Little Chazy River	river					Luke W. Myers	https://orcid.org/0000-0002-0775-0416	44.8225	-73.50888333	44.8225, -73.50888333	1	10	86.29701996 m	0-100
PreservedSpecimen	CSUIC				Plecoptera	Capniidae	Allocapnia	minima	Allocapnia minima (Barnston, 1848)	(Barnston, 1848)			2	6	0	0	0	0	8	adult	female | male								US	New York	St. Lawrence	Rt. 56 at bridge	NY: St. Lawrence Co., Little Cold Brook, Rt. 56 at bridge, 44.4985N-74.8773W, 3/19/2008, T. Mihuc and R. Mowrey	2008-03-19	Little Cold Brook	stream					Timothy B. Mihuc | R. Mowrey	https://orcid.org/0009-0008-2157-7577	44.4985	-74.8773	44.4985, -74.8773	1	10	284.196106 m	200-300
PreservedSpecimen	NYSM				Plecoptera	Capniidae	Allocapnia	minima	Allocapnia minima (Barnston, 1848)	(Barnston, 1848)			3	25	0	0	0	0	28	adult	female | male								US	New York	Franklin	CR-4, Bombay	NY: Franklin Co., Little Salmon River, CR-4, Bombay, 44.9396N-74.5571W, 3/17/2009, L. Myers and T. Mihuc	2009-03-17	Little Salmon River	river					Luke W. Myers | Timothy B. Mihuc	https://orcid.org/0000-0002-0775-0416 | https://orcid.org/0009-0008-2157-7577	44.9396	-74.5571	44.9396, -74.5571	1	10	54.35038757 m	0-100
PreservedSpecimen	NYSM				Plecoptera	Capniidae	Allocapnia	minima	Allocapnia minima (Barnston, 1848)	(Barnston, 1848)			3	9	0	0	0	0	12	adult	female | male								US	New York	Franklin	HWY 122, Jct. Rt. 11	NY: Franklin Co., Little Trout River, HWY 122, Jct. Rt. 11, 44.9193N-74.2047W, 3/17/2009, L. Myers and T. Mihuc	2009-03-17	Little Trout River	river					Luke W. Myers | Timothy B. Mihuc	https://orcid.org/0000-0002-0775-0416 | https://orcid.org/0009-0008-2157-7577	44.9193	-74.2047	44.9193, -74.2047	1	10	202.1318054 m	200-300
PreservedSpecimen	LCRI				Plecoptera	Capniidae	Allocapnia	minima	Allocapnia minima (Barnston, 1848)	(Barnston, 1848)			7	15	0	0	0	0	22	adult	female | male								US	New York	Clinton	Bowen Rd.	NY: Clinton Co., Main Stem Saranac River, Bowen Rd., 44.6571833333333N-73.7328W, 4/7/2008, J. Mihuc	2008-04-07	Main Stem Saranac River	river					J. Mihuc		44.65718333	-73.7328	44.65718333, -73.7328	1	10	223.1879578 m	200-300
PreservedSpecimen	CSUIC				Plecoptera	Capniidae	Allocapnia	minima	Allocapnia minima (Barnston, 1848)	(Barnston, 1848)			19	8	0	0	0	0	27	adult	female | male								US	New York	Clinton	Pup Hill Rd.	NY: Clinton Co., Main Stem Saranac River, Pup Hill Rd., 44.6116166666667N-73.7913W, 4/1/2008, J. Mihuc	2008-04-01	Main Stem Saranac River	river					J. Mihuc		44.61161667	-73.7913	44.61161667, -73.7913	1	10	320.8129272 m	300-400
PreservedSpecimen	CSUIC				Plecoptera	Capniidae	Allocapnia	minima	Allocapnia minima (Barnston, 1848)	(Barnston, 1848)			6	1	0	0	0	0	7	adult	female | male								US	New York	Clinton	Pup Hill Rd.	NY: Clinton Co., Main Stem Saranac River, Pup Hill Rd., 44.6116166666667N-73.7913W, 4/13/2007, J. Mihuc	2007-04-13	Main Stem Saranac River	river					J. Mihuc		44.61161667	-73.7913	44.61161667, -73.7913	1	10	320.8129272 m	300-400
PreservedSpecimen	NYSM	NYSMDNA			Plecoptera	Capniidae	Allocapnia	minima	Allocapnia minima (Barnston, 1848)	(Barnston, 1848)			5	2	0	0	0	0	7	adult	female | male								US	New York	Clinton	Rt. 22B Morrisonville	NY: Clinton Co., Main Stem Saranac River, Rt. 22B Morrisonville, 44.6956N-73.5609W, 3/28/2008, T. Mihuc and R. Mowrey	2008-03-28	Main Stem Saranac River	river					Timothy B. Mihuc | R. Mowrey	https://orcid.org/0009-0008-2157-7577	44.6956	-73.5609	44.6956, -73.5609	1	10	104.60215 m	100-200
PreservedSpecimen	LCRI				Plecoptera	Capniidae	Allocapnia	minima	Allocapnia minima (Barnston, 1848)	(Barnston, 1848)			5	3	0	0	0	0	8	adult	female | male								US	New York	Clinton	Soper Rd. NYSEG Substation	NY: Clinton Co., Main Stem Saranac River, Soper Rd. NYSEG Substation, 44.6397833333333N-73.7467W, 3/19/2020, L. Myers	2020-03-19	Main Stem Saranac River	river					Luke W. Myers	https://orcid.org/0000-0002-0775-0416	44.63978333	-73.7467	44.63978333, -73.7467	1	10	232.9226532 m	200-300
PreservedSpecimen	CSUIC				Plecoptera	Capniidae	Allocapnia	minima	Allocapnia minima (Barnston, 1848)	(Barnston, 1848)			1	18	0	0	0	0	19	adult	female | male								US	New York	Clinton	Soper Rd. NYSEG Substation	NY: Clinton Co., Main Stem Saranac River, Soper Rd. NYSEG Substation, 44.6397833333333N-73.7467W, 3/13/2007, L. Myers	2007-03-13	Main Stem Saranac River	river					Luke W. Myers	https://orcid.org/0000-0002-0775-0416	44.63978333	-73.7467	44.63978333, -73.7467	1	10	232.9226532 m	200-300
PreservedSpecimen	NYSM				Plecoptera	Capniidae	Allocapnia	minima	Allocapnia minima (Barnston, 1848)	(Barnston, 1848)			5	4	0	0	0	0	9	adult	female | male								US	New York	Oneida	Jct. Rt. 46 and Hillside Rd.	NY: Oneida Co., Mohawk River, Jct. Rt. 46 and Hillside Rd., 43.3493N-75.3709W, 3/18/2009, L. Myers	2009-03-18	Mohawk River	river					Luke W. Myers	https://orcid.org/0000-0002-0775-0416	43.3493	-75.3709	43.3493, -75.3709	1	10	190.5507355 m	100-200
PreservedSpecimen	CSUIC				Plecoptera	Capniidae	Allocapnia	minima	Allocapnia minima (Barnston, 1848)	(Barnston, 1848)			9	21	0	0	0	0	30	adult	female | male								US	New York	Oneida	Stokes Westernville Rd., N Lake Delta	NY: Oneida Co., Mohawk River, Stokes Westernville Rd., N Lake Delta, 43.3116N-75.3816W, 3/18/2009, L. Myers	2009-03-18	Mohawk River	river					Luke W. Myers	https://orcid.org/0000-0002-0775-0416	43.3116	-75.3816	43.3116, -75.3816	1	10	168.3965759 m	100-200
PreservedSpecimen	CSUIC				Plecoptera	Capniidae	Allocapnia	minima	Allocapnia minima (Barnston, 1848)	(Barnston, 1848)			3	8	0	0	0	0	11	adult	female | male								US	New York	Essex	Jct. Rt. 9 and Trout Pond Rd.	NY: Essex Co., N. B. Boquet River, Jct. Rt. 9 and Trout Pond Rd., 44.353N-73.5437833333333W, 3/12/2007, L. Myers and J. Myers	2007-03-12	North Branch Boquet River	river					Luke W. Myers | J. Myers	https://orcid.org/0000-0002-0775-0416	44.353	-73.54378333	44.353, -73.54378333	1	10	210.5038452 m	200-300
PreservedSpecimen	CSUIC				Plecoptera	Capniidae	Allocapnia	minima	Allocapnia minima (Barnston, 1848)	(Barnston, 1848)			1	0	0	0	0	0	1	adult	female								US	New York	Oswego	Co. Rt. 17 Upstream of Reservoir	NY: Oswego Co., N. B. Salmon River, Co. Rt. 17 Upstream of Reservoir, 43.5874N-75.8478W, 4/22/2008, L. Myers	2008-04-22	North Branch Salmon River	river					Luke W. Myers	https://orcid.org/0000-0002-0775-0416	43.5874	-75.8478	43.5874, -75.8478	1	10	318.1807251 m	300-400
PreservedSpecimen	CSUIC				Plecoptera	Capniidae	Allocapnia	minima	Allocapnia minima (Barnston, 1848)	(Barnston, 1848)			2	12	0	0	0	0	14	adult	female | male								US	New York	Oswego	Co. Rt. 17 Upstream of Reservoir	NY: Oswego Co., N. B. Salmon River, Co. Rt. 17 Upstream of Reservoir, 43.5874N-75.8478W, 3/31/2009, L. Myers	2009-03-31	North Branch Salmon River	river					Luke W. Myers	https://orcid.org/0000-0002-0775-0416	43.5874	-75.8478	43.5874, -75.8478	1	10	318.1807251 m	300-400
PreservedSpecimen	CSUIC				Plecoptera	Capniidae	Allocapnia	minima	Allocapnia minima (Barnston, 1848)	(Barnston, 1848)			1	2	0	0	0	0	3	adult	female | male								US	New York	Clinton	at Cold Brook Rd.	NY: Clinton Co., N. B. Saranac River, at Cold Brook Rd., 44.5857N-73.9072W, 4/9/2008, J. Mihuc	2008-04-09	North Branch Saranac River	river					J. Mihuc		44.5857	-73.9072	44.5857, -73.9072	1	10	347.4277649 m	300-400
PreservedSpecimen	NYSM				Plecoptera	Capniidae	Allocapnia	minima	Allocapnia minima (Barnston, 1848)	(Barnston, 1848)			1	2	0	0	0	0	3	adult	female | male								US	New York	Franklin	Loon Lake Rd.	NY: Franklin Co., N. B. Saranac River, Loon Lake Rd., 44.5392666666667N-74.0514833333333W, 3/13/2007, L. Myers and T. Mihuc	2007-03-13	North Branch Saranac River	river					Luke W. Myers | Timothy B. Mihuc	https://orcid.org/0000-0002-0775-0416 | https://orcid.org/0009-0008-2157-7577	44.53926667	-74.05148333	44.53926667, -74.05148333	1	10	451.8115845 m	400-500
PreservedSpecimen	CSUIC				Plecoptera	Capniidae	Allocapnia	minima	Allocapnia minima (Barnston, 1848)	(Barnston, 1848)			8	8	0	0	0	0	16	adult	female | male								US	New York	Clinton	Soucey Rd. nr. Clayburgh	NY: Clinton Co., N. B. Saranac River, Soucey Rd. nr. Clayburgh, 44.5917N-73.8598W, 3/26/2008, J. Myers	2008-03-26	North Branch Saranac River	river					J. Myers		44.5917	-73.8598	44.5917, -73.8598	1	10	340.018158 m	300-400
PreservedSpecimen	CSUIC				Plecoptera	Capniidae	Allocapnia	minima	Allocapnia minima (Barnston, 1848)	(Barnston, 1848)			3	0	0	0	0	0	3	adult	female								US	New York	Essex	Moss Road, Lewis	NY: Essex Co., North Branch Boquet River, Moss Road, Lewis, 44.3144N-73.5176W, 4/6/2010, L. Myers	2010-04-06	North Branch Boquet River	river					Luke W. Myers	https://orcid.org/0000-0002-0775-0416	44.3144	-73.5176	44.3144, -73.5176	1	10	143.9992676 m	100-200
PreservedSpecimen	CSUIC				Plecoptera	Capniidae	Allocapnia	minima	Allocapnia minima (Barnston, 1848)	(Barnston, 1848)			1	1	0	0	0	0	2	adult	female | male								US	New York	Warren	North Creek, Rt. 30 and Peaceful Valley Rd.	NY: Warren Co., North Creek, Rt. 30 and Peaceful Valley Rd., 43.6867333333333N-73.9893166666667W, 3/11/2007, L. Myers	2007-03-11	North Creek	stream					Luke W. Myers	https://orcid.org/0000-0002-0775-0416	43.68673333	-73.98931667	43.68673333, -73.98931667	1	10	311.8157959 m	300-400
PreservedSpecimen	LCRI				Plecoptera	Capniidae	Allocapnia	minima	Allocapnia minima (Barnston, 1848)	(Barnston, 1848)			5	17	0	0	0	0	22	adult	female | male								US	New York	Warren	Rt. 9N	NY: Warren Co., Northwest Bay Brook, Rt. 9N, 43.6258N-73.6079W, 3/10/2012, L. Myers and B. C. Kondratieff	2012-03-10	Northwest Bay Brook	stream					Luke W. Myers | Boris C. Kondratieff	https://orcid.org/0000-0002-0775-0416 | https://orcid.org/0000-0002-6455-5481	43.6258	-73.6079	43.6258, -73.6079	1	10	105.4234772 m	100-200
PreservedSpecimen	CSUIC				Plecoptera	Capniidae	Allocapnia	minima	Allocapnia minima (Barnston, 1848)	(Barnston, 1848)			0	6	0	0	0	0	6	adult	male								US	New York	St. Lawrence	Rt. 11, Governeur	NY: St. Lawrence Co., Oswegatchie River, Rt. 11, Governeur, 44.3305N-75.477W, 3/14/2009, T. Mihuc	2009-03-14	Oswegatchie River	river					Timothy B. Mihuc	https://orcid.org/0009-0008-2157-7577	44.3305	-75.477	44.3305, -75.477	1	10	133.7474976 m	100-200
PreservedSpecimen	CSUIC				Plecoptera	Capniidae	Allocapnia	minima	Allocapnia minima (Barnston, 1848)	(Barnston, 1848)			8	6	0	0	0	0	14	adult	female | male								US	New York	St. Lawrence	Rt. 11, Potsdam	NY: St. Lawrence Co., Raquette River, Rt. 11, Potsdam, 44.6674N-74.9914W, 3/14/2009, T. Mihuc	2009-03-14	Raquette River	river					Timothy B. Mihuc	https://orcid.org/0009-0008-2157-7577	44.6674	-74.9914	44.6674, -74.9914	1	10	124.1042328 m	100-200
PreservedSpecimen	CSUIC				Plecoptera	Capniidae	Allocapnia	minima	Allocapnia minima (Barnston, 1848)	(Barnston, 1848)			1	0	0	0	0	0	1	adult	female								US	New York	St. Lawrence	Rt. 56 South Colton	NY: St. Lawrence Co., Raquette River, Rt. 56 South Colton, 44.5089N-74.8846W, 3/19/2008, T. Mihuc and R. Mowrey	2008-03-19	Raquette River	river					Timothy B. Mihuc | R. Mowrey	https://orcid.org/0009-0008-2157-7577	44.5089	-74.8846	44.5089, -74.8846	1	10	268.8299866 m	200-300
PreservedSpecimen	CSUIC				Plecoptera	Capniidae	Allocapnia	minima	Allocapnia minima (Barnston, 1848)	(Barnston, 1848)			1	0	0	0	0	0	1	adult	female								US	New York	Essex	Rt. 73 Giant Mtn. Trailhead	NY: Essex Co., Roaring Brook, Rt. 73 Giant Mtn. Trailhead, 44.1503333333333N-73.7674W, 4/18/2008, L. Myers and R. Mowrey	2008-04-18	Roaring Brook	stream					Luke W. Myers | R. Mowrey	https://orcid.org/0000-0002-0775-0416	44.15033333	-73.7674	44.15033333, -73.7674	1	10	387.2566223 m	300-400
PreservedSpecimen	CSUIC				Plecoptera	Capniidae	Allocapnia	minima	Allocapnia minima (Barnston, 1848)	(Barnston, 1848)			7	1	0	0	0	0	8	adult	female | male								US	New York	Herkimer	Rt. 28 nr. County Line	NY: Herkimer Co., S. B. Moose River, Rt. 28 nr. County Line, 43.6112833333333N-75.1031666666667W, 3/18/2009, L. Myers	2009-03-18	Moose River	river					Luke W. Myers	https://orcid.org/0000-0002-0775-0416	43.61128333	-75.10316667	43.61128333, -75.10316667	1	10	463.5892334 m	400-500
PreservedSpecimen	CSUIC				Plecoptera	Capniidae	Allocapnia	minima	Allocapnia minima (Barnston, 1848)	(Barnston, 1848)			0	0	0	0	96	0	96	immature									US	New York	Clinton	Silver Lake Rd.	NY: Clinton Co., S. B. Saranac River, Silver Lake Rd., 44.5913N-73.8394166666667W, 3/15/2006, L. Myers	2006-03-15	South Branch Saranac River	river					Luke W. Myers	https://orcid.org/0000-0002-0775-0416	44.5913	-73.83941667	44.5913, -73.83941667	1	10	341.3683777 m	300-400
PreservedSpecimen	NYSM				Plecoptera	Capniidae	Allocapnia	minima	Allocapnia minima (Barnston, 1848)	(Barnston, 1848)			6	20	0	0	0	0	26	adult	female | male								US	New York	Clinton	Silver Lake Rd.	NY: Clinton Co.reared, March 20, 2006, S. B. Saranac River, Silver Lake Rd., 44.5913N-73.8394166666667W, 3/15/2006, L. Myers	2006-03-15	South Branch Saranac River	river	reared	2006-03-20			Luke W. Myers	https://orcid.org/0000-0002-0775-0416	44.5913	-73.83941667	44.5913, -73.83941667	1	10	341.3683777 m	300-400
PreservedSpecimen	NYSM				Plecoptera	Capniidae	Allocapnia	minima	Allocapnia minima (Barnston, 1848)	(Barnston, 1848)			1	21	0	0	0	0	22	adult	female | male								US	New York	Clinton	Silver Lake Rd.	NY: Clinton Co., S. B. Saranac River, Silver Lake Rd., 44.5913N-73.8394166666667W, 4/12/2006, L. Myers	2006-04-12	South Branch Saranac River	river					Luke W. Myers	https://orcid.org/0000-0002-0775-0416	44.5913	-73.83941667	44.5913, -73.83941667	1	10	341.3683777 m	300-400
PreservedSpecimen	NYSM				Plecoptera	Capniidae	Allocapnia	minima	Allocapnia minima (Barnston, 1848)	(Barnston, 1848)			1	1	0	0	0	0	2	adult	female | male								US	New York	Clinton	Silver Lake Rd.	NY: Clinton Co., S. B. Saranac River, Silver Lake Rd., 44.5913N-73.8394166666667W, 3/6/2010, L. Myers	2010-03-06	South Branch Saranac River	river					Luke W. Myers	https://orcid.org/0000-0002-0775-0416	44.5913	-73.83941667	44.5913, -73.83941667	1	10	341.3683777 m	300-400
PreservedSpecimen	CSUIC				Plecoptera	Capniidae	Allocapnia	minima	Allocapnia minima (Barnston, 1848)	(Barnston, 1848)			14	30	0	0	0	0	44	adult	female | male								US	New York	Clinton	Silver Lake Rd.	NY: Clinton Co., S. B. Saranac River, Silver Lake Rd., 44.5913N-73.8394166666667W, 3/12/2006, L. Myers	2006-03-12	South Branch Saranac River	river					Luke W. Myers	https://orcid.org/0000-0002-0775-0416	44.5913	-73.83941667	44.5913, -73.83941667	1	10	341.3683777 m	300-400
PreservedSpecimen	CSUIC				Plecoptera	Capniidae	Allocapnia	minima	Allocapnia minima (Barnston, 1848)	(Barnston, 1848)			8	5	0	0	0	0	13	adult	female | male								US	New York	Clinton	Silver Lake Rd.	NY: Clinton Co., S. B. Saranac River, Silver Lake Rd., 44.5913N-73.8394166666667W, 4/2/2005, L. Myers	2005-04-02	South Branch Saranac River	river					Luke W. Myers	https://orcid.org/0000-0002-0775-0416	44.5913	-73.83941667	44.5913, -73.83941667	1	10	341.3683777 m	300-400
PreservedSpecimen		CCDNA			Plecoptera	Capniidae	Allocapnia	minima	Allocapnia minima (Barnston, 1848)	(Barnston, 1848)			0	6	0	0	0	0	6	adult	male								US	New York	Clinton	Silver Lake Rd.	NY: Clinton Co., S. B. Saranac River, Silver Lake Rd., 44.5913N-73.8394166666667W, 3/13/2007, L. Myers	2007-03-13	South Branch Saranac River	river					Luke W. Myers	https://orcid.org/0000-0002-0775-0416	44.5913	-73.83941667	44.5913, -73.83941667	1	10	341.3683777 m	300-400
PreservedSpecimen	CSUIC				Plecoptera	Capniidae	Allocapnia	minima	Allocapnia minima (Barnston, 1848)	(Barnston, 1848)			11	0	0	0	0	0	11	adult	female								US	New York	Clinton	Silver Lake Rd.	NY: Clinton Co., S. B. Saranac River, Silver Lake Rd., 44.5913N-73.8394166666667W, 4/25/2008, L. Myers	2008-04-25	South Branch Saranac River	river					Luke W. Myers	https://orcid.org/0000-0002-0775-0416	44.5913	-73.83941667	44.5913, -73.83941667	1	10	341.3683777 m	300-400
PreservedSpecimen	NYSM				Plecoptera	Capniidae	Allocapnia	minima	Allocapnia minima (Barnston, 1848)	(Barnston, 1848)			0	1	0	0	0	0	1	adult	male								US	New York	Clinton	Silver Lake Rd.	NY: Clinton Co., S. B. Saranac River, Silver Lake Rd., 44.5913N-73.8394166666667W, 3/7/2010, L. Myers	2010-03-07	South Branch Saranac River	river					Luke W. Myers	https://orcid.org/0000-0002-0775-0416	44.5913	-73.83941667	44.5913, -73.83941667	1	10	341.3683777 m	300-400
PreservedSpecimen	CSUIC				Plecoptera	Capniidae	Allocapnia	minima	Allocapnia minima (Barnston, 1848)	(Barnston, 1848)			0	5	0	0	0	0	5	adult	male								US	New York	Clinton	Silver Lake Rd. Bridge Above Teft Pond	NY: Clinton Co., S. B. Saranac River, Silver Lake Rd. Bridge Above Teft Pond, 44.5799666666667N-73.8475833333333W, 3/12/2007, L. Myers and J. Myers	2007-03-12	South Branch Saranac River	river					Luke W. Myers | J. Myers	https://orcid.org/0000-0002-0775-0416	44.57996667	-73.84758333	44.57996667, -73.84758333	1	10	356.4647217 m	300-400
PreservedSpecimen	CSUIC				Plecoptera	Capniidae	Allocapnia	minima	Allocapnia minima (Barnston, 1848)	(Barnston, 1848)			0	1	0	0	0	0	1	adult	male								US	New York	Clinton	Union Falls NYSEG Substation	NY: Clinton Co., S. B. Saranac River, Union Falls NYSEG Substation, 44.5094833333333N-73.91415W, 3/13/2006, L. Myers	2006-03-13	South Branch Saranac River	river					Luke W. Myers	https://orcid.org/0000-0002-0775-0416	44.50948333	-73.91415	44.50948333, -73.91415	1	10	418.3722229 m	400-500
PreservedSpecimen	CSUIC				Plecoptera	Capniidae	Allocapnia	minima	Allocapnia minima (Barnston, 1848)	(Barnston, 1848)			5	12	0	0	0	0	17	adult	female | male								US	New York	Hamilton	Rt. 30 nr. Wells	NY: Hamilton Co., Sacandaga River, Rt. 30 nr. Wells, 43.34955N-74.2618166666667W, 3/11/2007, L. Myers and J. Myers	2007-03-11	Sacandaga River	river					Luke W. Myers | J. Myers	https://orcid.org/0000-0002-0775-0416	43.34955	-74.26181667	43.34955, -74.26181667	1	10	270.5668335 m	200-300
PreservedSpecimen	NYSM				Plecoptera	Capniidae	Allocapnia	minima	Allocapnia minima (Barnston, 1848)	(Barnston, 1848)			3	7	0	0	0	0	10	adult	female | male								US	New York	Franklin	CR-4, Westville	NY: Franklin Co., Salmon River, CR-4, Westville, 44.9541N-74.4113W, 3/17/2009, L. Myers and T. Mihuc	2009-03-17	Salmon River	river					Luke W. Myers | Timothy B. Mihuc	https://orcid.org/0000-0002-0775-0416 | https://orcid.org/0009-0008-2157-7577	44.9541	-74.4113	44.9541, -74.4113	1	10	64.62378693 m	0-100
PreservedSpecimen	CSUIC				Plecoptera	Capniidae	Allocapnia	minima	Allocapnia minima (Barnston, 1848)	(Barnston, 1848)			19	24	0	0	0	0	43	adult	female | male								US	New York	Franklin	Pearl St. Malone	NY: Franklin Co., Salmon River, Pearl St. Malone, 44.8446N-74.2901W, 3/18/2008, T. Mihuc and R. Mowrey	2008-03-18	Salmon River	river					Timothy B. Mihuc | R. Mowrey	https://orcid.org/0009-0008-2157-7577	44.8446	-74.2901	44.8446, -74.2901	1	10	208.4610138 m	200-300
PreservedSpecimen	NYSM				Plecoptera	Capniidae	Allocapnia	minima	Allocapnia minima (Barnston, 1848)	(Barnston, 1848)			1	4	0	0	0	0	5	adult	female | male								US	New York	Clinton	Rt. 9 S. of Plattsburgh	NY: Clinton Co., Salmon River, Rt. 9 S. of Plattsburgh, 44.6276N-73.4479W, 3/16/2009, L. Myers and C. Binggeli	2009-03-16	Salmon River	river					Luke W. Myers | C. Binggeli	https://orcid.org/0000-0002-0775-0416	44.6276	-73.4479	44.6276, -73.4479	1	10	38.69519043 m	0-100
PreservedSpecimen	CSUIC				Plecoptera	Capniidae	Allocapnia	minima	Allocapnia minima (Barnston, 1848)	(Barnston, 1848)			4	4	0	0	0	0	8	adult	female | male								US	New York	Clinton	Salmon River Rd.	NY: Clinton Co., Salmon River, Salmon River Rd., 44.6356N-73.5239W, 3/28/2008, T. Mihuc and R. Mowrey	2008-03-28	Salmon River	river					Timothy B. Mihuc | R. Mowrey	https://orcid.org/0009-0008-2157-7577	44.6356	-73.5239	44.6356, -73.5239	1	10	85.9280777 m	0-100
PreservedSpecimen	CSUIC				Plecoptera	Capniidae	Allocapnia	minima	Allocapnia minima (Barnston, 1848)	(Barnston, 1848)			15	19	0	0	0	0	34	adult	female | male								US	New York	Clinton	Salmon River Rd.	NY: Clinton Co., Salmon River, Salmon River Rd., 44.6356N-73.5239W, 3/16/2012, L. Myers	2012-03-16	Salmon River	river					Luke W. Myers	https://orcid.org/0000-0002-0775-0416	44.6356	-73.5239	44.6356, -73.5239	1	10	85.9280777 m	0-100
PreservedSpecimen	CSUIC				Plecoptera	Capniidae	Allocapnia	minima	Allocapnia minima (Barnston, 1848)	(Barnston, 1848)			5	3	0	0	0	0	8	adult	female | male								US	New York	Essex	I-87 exit 25 ramp	NY: Essex Co., Schroon River, I-87 exit 25 ramp, 43.9517166666667N-73.7349W, 3/11/2007, L. Myers and J. Myers	2007-03-11	Schroon River	river					Luke W. Myers | J. Myers	https://orcid.org/0000-0002-0775-0416	43.95171667	-73.7349	43.95171667, -73.7349	1	10	263.0446472 m	200-300
PreservedSpecimen	CSUIC				Plecoptera	Capniidae	Allocapnia	minima	Allocapnia minima (Barnston, 1848)	(Barnston, 1848)			1	0	0	0	0	0	1	adult	female								US	New York	Saratoga	Alpine Meadows Rd., S. Corinth	NY: Saratoga Co.reared, February 20, 2009, Small Stream, Alpine Meadows Rd., S. Corinth, 43.1786N-73.904W, 2/12/2009, L. Myers	2009-02-12	tributary Saranac River	stream	reared	2009-02-20			Luke W. Myers	https://orcid.org/0000-0002-0775-0416	43.1786	-73.904	43.1786, -73.904	1	10	278.0938721 m	200-300
PreservedSpecimen	NYSM				Plecoptera	Capniidae	Allocapnia	minima	Allocapnia minima (Barnston, 1848)	(Barnston, 1848)			0	1	0	0	0	0	1	adult	male								US	New York	Herkimer	Oberle Rd., Countryman	NY: Herkimer Co., Small Stream, Oberle Rd., Countryman, 43.0882N-74.9898W, 3/19/2009, L. Myers	2009-03-19	tributary Saranac River	stream					Luke W. Myers	https://orcid.org/0000-0002-0775-0416	43.0882	-74.9898	43.0882, -74.9898	1	10	149.8730621 m	100-200
PreservedSpecimen	INHS		INHS Plecoptera 9539		Plecoptera	Capniidae	Allocapnia	minima	Allocapnia minima (Barnston, 1848)	(Barnston, 1848)			9	3	0	0	0	0	12	adult	female | male	G. L. Rotramel			Allocapnia minima (Newport), G.L. Rotramel				US	New York	Herkimer		Herkimer Co., N. Y. S. Branch Moose R. April 1, 1959 D. A. Webster	1959-03-30	South Branch Moose River	river					D. A. Webster		43.6135	-75.1008	43.6135, -75.1008	3	10000	460.2585449 m	400-500
PreservedSpecimen	LCRI				Plecoptera	Capniidae	Allocapnia	minima	Allocapnia minima (Barnston, 1848)	(Barnston, 1848)			1	0	0	0	0	0	1	adult	female								US	New York	Clinton	Recore Rd., West Chazy	NY: Clinton Co.Malaise Trap, Spring, Recore Rd., West Chazy, 44.8186N-73.5411W, 4/22/2014, J. Zajac	2014-04-22		spring	malaise trap				Jillian Zajac		44.8186	-73.5411	44.8186, -73.5411	1	10	119.2817307 m	100-200
PreservedSpecimen	NYSM				Plecoptera	Capniidae	Allocapnia	minima	Allocapnia minima (Barnston, 1848)	(Barnston, 1848)			5	5	0	0	0	0	10	adult	female | male								US	New York	St. Lawrence	CR-49, Fort Jackson	NY: St. Lawrence Co., St. Regis River, CR-49, Fort Jackson, 44.7063N-74.7151W, 3/17/2009, L. Myers and T. Mihuc	2009-03-17	St. Regis River	river					Luke W. Myers | Timothy B. Mihuc	https://orcid.org/0000-0002-0775-0416 | https://orcid.org/0009-0008-2157-7577	44.7063	-74.7151	44.7063, -74.7151	1	10	182.4085236 m	100-200
PreservedSpecimen	CSUIC				Plecoptera	Capniidae	Allocapnia	minima	Allocapnia minima (Barnston, 1848)	(Barnston, 1848)			5	8	0	0	0	0	13	adult	female | male								US	New York	St. Lawrence	Rt. 11	NY: St. Lawrence Co., St. Regis River, Rt. 11, 44.7728N-74.7901W, 3/14/2009, T. Mihuc	2009-03-14	St. Regis River	river					Timothy B. Mihuc	https://orcid.org/0009-0008-2157-7577	44.7728	-74.7901	44.7728, -74.7901	1	10	96.39393616 m	0-100
PreservedSpecimen	CSUIC				Plecoptera	Capniidae	Allocapnia	minima	Allocapnia minima (Barnston, 1848)	(Barnston, 1848)			26	14	0	0	0	0	40	adult	female | male								US	New York	St. Lawrence	Rt. 11b and 458	NY: St. Lawrence Co., St. Regis River, Rt. 11b and 458, 44.6954N-74.6614W, 3/19/2008, T. Mihuc and R. Mowrey	2008-03-19	St. Regis River	river					Timothy B. Mihuc | R. Mowrey	https://orcid.org/0009-0008-2157-7577	44.6954	-74.6614	44.6954, -74.6614	1	10	240.4190369 m	200-300
PreservedSpecimen	NYSM				Plecoptera	Capniidae	Allocapnia	minima	Allocapnia minima (Barnston, 1848)	(Barnston, 1848)			0	2	0	0	0	0	2	adult	male								US	New York	Franklin	Rt. 458, St. Regis Falls	NY: Franklin Co., St. Regis River, Rt. 458, St. Regis Falls, 44.6729N-74.5477W, 3/17/2009, L. Myers and T. Mihuc	2009-03-17	St. Regis River	river					Luke W. Myers | Timothy B. Mihuc	https://orcid.org/0000-0002-0775-0416 | https://orcid.org/0009-0008-2157-7577	44.6729	-74.5477	44.6729, -74.5477	1	10	373.9632874 m	300-400
PreservedSpecimen		CCDNA			Plecoptera	Capniidae	Allocapnia	minima	Allocapnia minima (Barnston, 1848)	(Barnston, 1848)			0	13	0	0	0	0	13	adult	male								US	New York	Essex	Rt. 3 Bloomingdale	NY: Essex Co., Sumner Brook, Rt. 3 Bloomingdale, 44.4084N-74.0837W, 3/18/2008, T. Mihuc and R. Mowrey	2008-03-18	Sumner Brook	stream					Timothy B. Mihuc | R. Mowrey	https://orcid.org/0009-0008-2157-7577	44.4084	-74.0837	44.4084, -74.0837	1	10	467.6345215 m	400-500
PreservedSpecimen	CSUIC				Plecoptera	Capniidae	Allocapnia	minima	Allocapnia minima (Barnston, 1848)	(Barnston, 1848)			1	1	0	0	0	0	2	adult	female | male								US	New York	Clinton	Forestdale Rd.	NY: Clinton Co., Taylor Pond Outlet, Forestdale Rd., 44.4918833333333N-73.8138666666667W, 3/13/2007, L. Myers and T. Mihuc	2007-03-13	Taylor Pond Outlet	stream					Luke W. Myers | Timothy B. Mihuc	https://orcid.org/0000-0002-0775-0416 | https://orcid.org/0009-0008-2157-7577	44.49188333	-73.81386667	44.49188333, -73.81386667	1	10	411.9265442 m	400-500
PreservedSpecimen	CSUIC				Plecoptera	Capniidae	Allocapnia	minima	Allocapnia minima (Barnston, 1848)	(Barnston, 1848)			3	1	0	0	0	0	4	adult	female | male								US	New York	Clinton	Nelson Rd.	NY: Clinton Co., Taylor Pond Outlet, Nelson Rd., 44.4917N-73.8138W, 4/18/2008, L. Myers and R. Mowrey	2008-04-18	Taylor Pond Outlet	stream					Luke W. Myers | R. Mowrey	https://orcid.org/0000-0002-0775-0416	44.49187	-73.81388	44.49187, -73.81388	1	10	420 m	400-500
PreservedSpecimen	NYSM				Plecoptera	Capniidae	Allocapnia	minima	Allocapnia minima (Barnston, 1848)	(Barnston, 1848)			1	0	0	0	0	0	1	adult	female								US	New York	Clinton	to True Brook, Clark Hill Rd.	NY: Clinton Co., Trib to True Brook, Clark Hill Rd., 44.6588N-73.8021666666667W, 4/1/2007, J. Mihuc	2007-04-01	tributary True Brook	stream					J. Mihuc		44.6588	-73.80216667	44.6588, -73.80216667	1	10	392.5042725 m	300-400
PreservedSpecimen	CSUIC				Plecoptera	Capniidae	Allocapnia	minima	Allocapnia minima (Barnston, 1848)	(Barnston, 1848)			1	0	0	0	0	0	1	adult	female								US	New York	Clinton	to True Brook, Clark Hill Rd.	NY: Clinton Co., Trib to True Brook, Clark Hill Rd., 44.6588N-73.8021666666667W, 4/20/2008, J. Mihuc	2008-04-20	tributary True Brook	stream					J. Mihuc		44.6588	-73.80216667	44.6588, -73.80216667	1	10	392.5042725 m	300-400
PreservedSpecimen	LCRI				Plecoptera	Capniidae	Allocapnia	minima	Allocapnia minima (Barnston, 1848)	(Barnston, 1848)			1	1	0	0	0	0	2	adult	female | male								US	New York	Clinton	to True Brook, Clark Hill Rd.	NY: Clinton Co.Malaise Trap, Trib to True Brook, Clark Hill Rd., 44.6588N-73.8021666666667W, 4/27/2014, J. Zajac	2014-04-27	tributary True Brook	stream	malaise trap				Jillian Zajac		44.6588	-73.80216667	44.6588, -73.80216667	1	10	392.5042725 m	300-400
PreservedSpecimen	LCRI				Plecoptera	Capniidae	Allocapnia	minima	Allocapnia minima (Barnston, 1848)	(Barnston, 1848)			1	0	0	0	0	0	1	adult	female								US	New York	Clinton	to True Brook, Clark Hill Rd.	NY: Clinton Co.Malaise Trap, Trib to True Brook, Clark Hill Rd., 44.6588N-73.8021666666667W, 4/13/2014, J. Zajac	2014-04-13	tributary True Brook	stream	malaise trap				Jillian Zajac		44.6588	-73.80216667	44.6588, -73.80216667	1	10	392.5042725 m	300-400
PreservedSpecimen	LCRI				Plecoptera	Capniidae	Allocapnia	minima	Allocapnia minima (Barnston, 1848)	(Barnston, 1848)			5	1	0	0	0	0	6	adult	female | male								US	New York	Clinton	to True Brook, Clark Hill Rd.	NY: Clinton Co., Trib to True Brook, Clark Hill Rd., 44.6588N-73.8021666666667W, 4/11/2014, J. Zajac	2014-04-11	tributary True Brook	stream					Jillian Zajac		44.6588	-73.80216667	44.6588, -73.80216667	1	10	392.5042725 m	300-400
PreservedSpecimen	LCRI				Plecoptera	Capniidae	Allocapnia	minima	Allocapnia minima (Barnston, 1848)	(Barnston, 1848)			8	16	0	0	0	0	24	adult	female | male								US	New York	Clinton	to True Brook, Clark Hill Rd.	NY: Clinton Co., Trib to True Brook, Clark Hill Rd., 44.6588N-73.8021666666667W, 4/1/2014, L. Myers	2014-04-01	tributary True Brook	stream					Luke W. Myers	https://orcid.org/0000-0002-0775-0416	44.6588	-73.80216667	44.6588, -73.80216667	1	10	392.5042725 m	300-400
PreservedSpecimen	LCRI				Plecoptera	Capniidae	Allocapnia	minima	Allocapnia minima (Barnston, 1848)	(Barnston, 1848)			7	4	0	0	0	0	11	adult	female | male								US	New York	Clinton	to True Brook, Clark Hill Rd.	NY: Clinton Co.Malaise Trap, Trib to True Brook, Clark Hill Rd., 44.6588N-73.8021666666667W, 3/29/2014, J. Zajac	2014-03-29	tributary True Brook	stream	malaise trap				Jillian Zajac		44.6588	-73.80216667	44.6588, -73.80216667	1	10	392.5042725 m	300-400
PreservedSpecimen	LCRI				Plecoptera	Capniidae	Allocapnia	minima	Allocapnia minima (Barnston, 1848)	(Barnston, 1848)			4	0	0	0	0	0	4	adult	female								US	New York	Clinton	to True Brook, Clark Hill Rd.	NY: Clinton Co., Trib to True Brook, Clark Hill Rd., 44.6588N-73.8021666666667W, 3/30/2014, J. Zajac	2014-03-30	tributary True Brook	stream					Jillian Zajac		44.6588	-73.80216667	44.6588, -73.80216667	1	10	392.5042725 m	300-400
PreservedSpecimen	LCRI				Plecoptera	Capniidae	Allocapnia	minima	Allocapnia minima (Barnston, 1848)	(Barnston, 1848)			1	0	0	0	0	0	1	adult	female								US	New York	Clinton	to True Brook, Clark Hill Rd.	NY: Clinton Co.Malaise Trap, Trib to True Brook, Clark Hill Rd., 44.6588N-73.8021666666667W, 4/4/2014, J. Zajac	2014-04-04	tributary True Brook	stream	malaise trap				Jillian Zajac		44.6588	-73.80216667	44.6588, -73.80216667	1	10	392.5042725 m	300-400
PreservedSpecimen	LCRI				Plecoptera	Capniidae	Allocapnia	minima	Allocapnia minima (Barnston, 1848)	(Barnston, 1848)			6	0	0	0	0	0	6	adult	female								US	New York	Clinton	to True Brook, Clark Hill Rd.	NY: Clinton Co.Malaise Trap, Trib to True Brook, Clark Hill Rd., 44.6588N-73.8021666666667W, 4/6/2013, T. Mihuc	2013-04-06	tributary True Brook	stream	malaise trap				Timothy B. Mihuc	https://orcid.org/0009-0008-2157-7577	44.6588	-73.80216667	44.6588, -73.80216667	1	10	392.5042725 m	300-400
PreservedSpecimen	LCRI				Plecoptera	Capniidae	Allocapnia	minima	Allocapnia minima (Barnston, 1848)	(Barnston, 1848)			7	0	0	0	0	0	7	adult	female								US	New York	Clinton	to True Brook, Clark Hill Rd.	NY: Clinton Co.Malaise Trap, Trib to True Brook, Clark Hill Rd., 44.6588N-73.8021666666667W, 3/17/2013, T. Mihuc	2013-03-17	tributary True Brook	stream	malaise trap				Timothy B. Mihuc	https://orcid.org/0009-0008-2157-7577	44.6588	-73.80216667	44.6588, -73.80216667	1	10	392.5042725 m	300-400
PreservedSpecimen	LCRI				Plecoptera	Capniidae	Allocapnia	minima	Allocapnia minima (Barnston, 1848)	(Barnston, 1848)			0	1	0	0	0	0	1	adult	male								US	New York	Clinton	to True Brook, Clark Hill Rd.	NY: Clinton Co.Malaise Trap, Trib to True Brook, Clark Hill Rd., 44.6588N-73.8021666666667W, 3/25/2012, T. Mihuc	2012-03-25	tributary True Brook	stream	malaise trap				Timothy B. Mihuc	https://orcid.org/0009-0008-2157-7577	44.6588	-73.80216667	44.6588, -73.80216667	1	10	392.5042725 m	300-400
PreservedSpecimen	LCRI				Plecoptera	Capniidae	Allocapnia	minima	Allocapnia minima (Barnston, 1848)	(Barnston, 1848)			1	0	0	0	0	0	1	adult	female								US	New York	Clinton	to True Brook, Clark Hill Rd.	NY: Clinton Co.Malaise Trap, Trib to True Brook, Clark Hill Rd., 44.6588N-73.8021666666667W, 3/18/2012, T. Mihuc	2012-03-18	tributary True Brook	stream	malaise trap				Timothy B. Mihuc	https://orcid.org/0009-0008-2157-7577	44.6588	-73.80216667	44.6588, -73.80216667	1	10	392.5042725 m	300-400
PreservedSpecimen	LCRI				Plecoptera	Capniidae	Allocapnia	minima	Allocapnia minima (Barnston, 1848)	(Barnston, 1848)			1	0	0	0	0	0	1	adult	female								US	New York	Clinton	to True Brook, Clark Hill Rd.	NY: Clinton Co.Malaise Trap, Trib to True Brook, Clark Hill Rd., 44.6588N-73.8021666666667W, 4/1/2012, T. Mihuc	2012-04-01	tributary True Brook	stream	malaise trap				Timothy B. Mihuc	https://orcid.org/0009-0008-2157-7577	44.6588	-73.80216667	44.6588, -73.80216667	1	10	392.5042725 m	300-400
PreservedSpecimen	LCRI				Plecoptera	Capniidae	Allocapnia	minima	Allocapnia minima (Barnston, 1848)	(Barnston, 1848)			1	4	0	0	0	0	5	adult	female | male								US	New York	Clinton	to True Brook, Clark Hill Rd.	NY: Clinton Co.Malaise Trap, Trib to True Brook, Clark Hill Rd., 44.6588N-73.8021666666667W, 3/24/2013, T. Mihuc	2013-03-24	tributary True Brook	stream	malaise trap				Timothy B. Mihuc	https://orcid.org/0009-0008-2157-7577	44.6588	-73.80216667	44.6588, -73.80216667	1	10	392.5042725 m	300-400
PreservedSpecimen	LCRI				Plecoptera	Capniidae	Allocapnia	minima	Allocapnia minima (Barnston, 1848)	(Barnston, 1848)			0	6	0	0	0	0	6	adult	male								US	New York	Clinton	to True Brook, Clark Hill Rd.	NY: Clinton Co.Malaise Trap, Trib to True Brook, Clark Hill Rd., 44.6588N-73.8021666666667W, 4/6/2013, T. Mihuc	2013-04-06	tributary True Brook	stream	malaise trap				Timothy B. Mihuc	https://orcid.org/0009-0008-2157-7577	44.6588	-73.80216667	44.6588, -73.80216667	1	10	392.5042725 m	300-400
PreservedSpecimen	LCRI				Plecoptera	Capniidae	Allocapnia	minima	Allocapnia minima (Barnston, 1848)	(Barnston, 1848)			1	4	0	0	0	0	5	adult	female | male								US	New York	Clinton	to True Brook, Clark Hill Rd.	NY: Clinton Co.Malaise Trap, Trib to True Brook, Clark Hill Rd., 44.6588N-73.8021666666667W, 3/24/2013, T. Mihuc	2013-03-24	tributary True Brook	stream	malaise trap				Timothy B. Mihuc	https://orcid.org/0009-0008-2157-7577	44.6588	-73.80216667	44.6588, -73.80216667	1	10	392.5042725 m	300-400
PreservedSpecimen	LCRI				Plecoptera	Capniidae	Allocapnia	minima	Allocapnia minima (Barnston, 1848)	(Barnston, 1848)			2	1	0	0	0	0	3	adult	female | male								US	New York	Clinton	to True Brook, Clark Hill Rd.	NY: Clinton Co.Malaise Trap, Trib to True Brook, Clark Hill Rd., 44.6588N-73.8021666666667W, 4/1/2014, J. Zajac	2014-04-01	tributary True Brook	stream	malaise trap				Jillian Zajac		44.6588	-73.80216667	44.6588, -73.80216667	1	10	392.5042725 m	300-400
PreservedSpecimen	LCRI				Plecoptera	Capniidae	Allocapnia	minima	Allocapnia minima (Barnston, 1848)	(Barnston, 1848)			7	0	0	0	0	0	7	adult	female								US	New York	Clinton	to True Brook, Clark Hill Rd.	NY: Clinton Co.Malaise Trap, Trib to True Brook, Clark Hill Rd., 44.6588N-73.8021666666667W, 3/17/2013, T. Mihuc	2013-03-17	tributary True Brook	stream	malaise trap				Timothy B. Mihuc	https://orcid.org/0009-0008-2157-7577	44.6588	-73.80216667	44.6588, -73.80216667	1	10	392.5042725 m	300-400
PreservedSpecimen	CSUIC				Plecoptera	Capniidae	Allocapnia	minima	Allocapnia minima (Barnston, 1848)	(Barnston, 1848)			2	2	0	0	1	0	5	adult | immature	female | male								US	New York	Franklin	HWY 122, Constable	NY: Franklin Co., Trout River, HWY 122, Constable, 44.9287N-74.3003W, 3/17/2009, L. Myers and T. Mihuc	2009-03-17	Trout River	river					Luke W. Myers | Timothy B. Mihuc	https://orcid.org/0000-0002-0775-0416 | https://orcid.org/0009-0008-2157-7577	44.9287	-74.3003	44.9287, -74.3003	1	10	100.5476074 m	100-200
PreservedSpecimen	CSUIC				Plecoptera	Capniidae	Allocapnia	minima	Allocapnia minima (Barnston, 1848)	(Barnston, 1848)			3	7	0	0	0	0	10	adult	female | male								US	New York	Franklin	Rt. 24	NY: Franklin Co., Trout River, Rt. 24, 44.9023N-74.1719W, 3/18/2008, T. Mihuc and R. Mowrey	2008-03-18	Trout River	river					Timothy B. Mihuc | R. Mowrey	https://orcid.org/0009-0008-2157-7577	44.9023	-74.1719	44.9023, -74.1719	1	10	256.4525757 m	200-300
PreservedSpecimen	CSUIC				Plecoptera	Capniidae	Allocapnia	minima	Allocapnia minima (Barnston, 1848)	(Barnston, 1848)			4	25	0	0	0	0	29	adult	female | male								US	New York	Clinton	True Brook Rd.	NY: Clinton Co., True Brook, True Brook Rd., 44.637N-73.7682333333333W, 3/13/2007, L. Myers and T. Mihuc	2007-03-13	True Brook	stream					Luke W. Myers | Timothy B. Mihuc	https://orcid.org/0000-0002-0775-0416 | https://orcid.org/0009-0008-2157-7577	44.637	-73.76823333	44.637, -73.76823333	1	10	261.7020874 m	200-300
PreservedSpecimen	CSUIC				Plecoptera	Capniidae	Allocapnia	minima	Allocapnia minima (Barnston, 1848)	(Barnston, 1848)			1	0	0	0	0	0	1	adult	female								US	New York	Clinton	True Brook Rd.	NY: Clinton Co., True Brook, True Brook Rd., 44.637N-73.7682333333333W, 4/1/2007, T. Mihuc	2007-04-01	True Brook	stream					Timothy B. Mihuc	https://orcid.org/0009-0008-2157-7577	44.637	-73.76823333	44.637, -73.76823333	1	10	261.7020874 m	200-300
PreservedSpecimen	CSUIC				Plecoptera	Capniidae	Allocapnia	minima	Allocapnia minima (Barnston, 1848)	(Barnston, 1848)			1	0	0	0	0	0	1	adult	female								US	New York	Essex	Adirondack Lodge Rd.	NY: Essex Co., W. B. Ausable River, Adirondack Lodge Rd., 44.1912N-73.9564W, 4/16/1987, L. Myers	1987-04-16	West Branch Ausable River	river					Luke W. Myers	https://orcid.org/0000-0002-0775-0416	44.1912	-73.9564	44.1912, -73.9564	1	10	616.6626587 m	600-700
PreservedSpecimen	CSUIC				Plecoptera	Capniidae	Allocapnia	minima	Allocapnia minima (Barnston, 1848)	(Barnston, 1848)			5	18	0	0	0	0	23	adult	female | male								US	New York	Essex	Haselton Rd.	NY: Essex Co., W. B. Ausable River, Haselton Rd., 44.4360833333333N-73.7497833333333W, 3/12/2007, L. Myers and J. Myers	2007-03-12	West Branch Ausable River	river					Luke W. Myers | J. Myers	https://orcid.org/0000-0002-0775-0416	44.43608333	-73.74978333	44.43608333, -73.74978333	1	10	247.2188721 m	200-300
PreservedSpecimen	CSUIC				Plecoptera	Capniidae	Allocapnia	minima	Allocapnia minima (Barnston, 1848)	(Barnston, 1848)			2	1	0	0	0	0	3	adult	female | male								US	New York	Essex	Jct. River Rd. and Rt. 86	NY: Essex Co., W. B. Ausable River, Jct. River Rd. and Rt. 86, 44.2900666666667N-73.9337833333333W, 3/13/2007, L. Myers and T. Mihuc	2007-03-13	West Branch Ausable River	river					Luke W. Myers | Timothy B. Mihuc	https://orcid.org/0000-0002-0775-0416 | https://orcid.org/0009-0008-2157-7577	44.29006667	-73.93378333	44.29006667, -73.93378333	1	10	501.8135071 m	500-600
[truncated: 5,763 more rows]
[truncated: 12 more columns]
